# Supplementary material for: 4,4,6a,6b,11,12,14b-Heptamethyl-16-oxo-1,2,3,4,4a,5,6,6a,6b,7,8,9,10,11,12,12a,14a,14b-octa­deca­hydro-12b,8a-(epoxy­methano)­picen-3-yl acetate
Source: Acta Crystallogr Sect E Struct Rep Online. 2013 Mar 23;69(Pt 4):o573. doi: 10.1107/S1600536813007253 (PMC3629621; doi:10.1107/S1600536813007253)
Supplement: Supplementary file 1 [file e-69-0o573-sup1.cif]

##############################################################################
#                                                                            #
# This CIF contains the data in a paper accepted for publication in          #
# Acta Crystallographica Section E. It conforms to the requirements of       #
# Notes for Authors for Acta Crystallographica Section E, and has been       #
# peer reviewed under the auspices of the IUCr Commission on Journals.       #
#                                                                            #
# Full details of the Crystallographic Information File format               #
# are given in the paper "The Crystallographic Information File (CIF):       #
# a New Standard Archive File for Crystallography" by S. R. Hall, F. H.      #
# Allen and I. D. Brown [Acta Cryst. (1991), A47, 655-685].                  #
#                                                                            #
# The current version of the core CIF dictionary is obtainable from          #
# ftp://ftp.iucr.org/pub/cif_core.dic.                                       #
#                                                                            #
# Software is freely available for graphical display of the structure(s)     #
# in this CIF. For information consult the CIF software page                 #
# http://www.iucr.org/resources/cif/software.                                #
#                                                                            #
# This file may be used for bona fide research purposes within the           #
# scientific community so long as proper attribution is given to the journal # 
# article from which it was obtained.                                        #
#                                                                            #
##############################################################################
data_global
_audit_creation_method     ?
_journal_date_recd_electronic     2013-03-13
_journal_date_accepted     2013-03-16
_journal_name_full     'Acta Crystallographica, Section E'
_journal_year     2013
_journal_volume     69
_journal_issue      4
_journal_page_first     o573
_journal_page_last     o573
_journal_paper_category     QO
_journal_paper_doi     10.1107/S1600536813007253
_journal_coeditor_code     HB7057
_publ_contact_author
;
Muhammad Nawaz Tahir
University of Sargodha
Department of Physics
Sargodha
Pakistan
;
_publ_contact_author_email     'dmntahir_uos@yahoo.com'
_publ_contact_author_fax     '0092 48 32 22 121'
_publ_contact_author_phone     '0092 48 92 30 914'
_publ_section_title
;\
4,4,6a,6b,11,12,14b-Heptamethyl-16-oxo-1,2,3,4,4a,5,6,6a,6b,7,8,9,10,11,12,12a,\
14a,14b-octadecahydro-12b,8a-(epoxymethano)picen-3-yl acetate
;
loop_
    _publ_author_name
    _publ_author_address
    'Mohammad Nisar'
;
University of Peshawar
Institute of Chemical Sciences
Peshawar 25120
Pakistan
;
    'Sajid Ali'
;
University of Peshawar
Institute of Chemical Sciences
Peshawar 25120
Pakistan
;
    'Tahir, M. Nawaz'
;
University of Sargodha
Department of Physics
Sargodha
Pakistan
;
    'Bashir Ahmad'
;
University of Peshawar
Centre of Biotechnology and Microbiology
Peshawar 25120
Pakistan
;
    'Shahid Hameed'
;
Quaid-i-Azam University
Department of Chemistry
Islamabad
Pakistan
;
data_I
_audit_creation_method     SHELXL-97
_chemical_name_systematic
;\
4,4,6a,6b,11,12,14b-Heptamethyl-16-oxo-\
1,2,3,4,4a,5,6,6a,6b,7,8,9,10,11,12,12a,14a,14b-octadecahydro-\
12b,8a-(epoxymethano)picen-3-yl acetate
;
_chemical_name_common
;\
4,5,9,9,13,19,20-Heptamethyl-23-oxo-24-
oxahexacyclo[15.5.2.0^1,18^.0^4,17^.0^5,14^.0^8,13^]tetracos-
15-en-10-yl acetate
;
_chemical_formula_moiety     'C32 H48 O4'
_chemical_formula_sum     'C32 H48 O4'
_chemical_formula_iupac     'C32 H48 O4'
_chemical_formula_weight     496.70
_symmetry_cell_setting     monoclinic
_symmetry_space_group_name_H-M     'P 21'
_symmetry_space_group_name_Hall     'P 2yb'
loop_
    _symmetry_equiv_pos_site_id
    _symmetry_equiv_pos_as_xyz
    1 x,y,z
    2 -x,1/2+y,-z
_cell_length_a     13.7309(8)
_cell_length_b     6.9177(4)
_cell_length_c     14.8539(9)
_cell_angle_alpha     90
_cell_angle_beta     90.943(2)
_cell_angle_gamma     90
_cell_volume     1410.73(14)
_cell_formula_units_Z     2
_cell_measurement_reflns_used     2261
_cell_measurement_theta_min     2.74
_cell_measurement_theta_max     25.25
_cell_measurement_temperature     296(2)
_exptl_crystal_description     needle
_exptl_crystal_colour     colorless
_exptl_crystal_size_max     0.35
_exptl_crystal_size_mid     0.20
_exptl_crystal_size_min     0.18
_exptl_crystal_density_diffrn     1.169
_exptl_crystal_density_meas     ?
_exptl_crystal_density_method     'not measured'
_exptl_crystal_F_000     544
_exptl_absorpt_coefficient_mu     0.075
_exptl_absorpt_correction_type     multi-scan
_exptl_absorpt_process_details     '(SADABS; Bruker, 2005)'
_exptl_absorpt_correction_T_min     0.975
_exptl_absorpt_correction_T_max     0.987
_exptl_special_details
;
;
_diffrn_ambient_temperature     296(2)
_diffrn_radiation_type     MoK\a
_diffrn_radiation_wavelength     0.71073
_diffrn_radiation_source     'fine-focus sealed tube'
_diffrn_radiation_monochromator     graphite
_diffrn_measurement_device_type     'Bruker Kappa APEXII CCD'
_diffrn_measurement_method     \w
_diffrn_detector_area_resol_mean     8.10
_diffrn_reflns_number     11401
_diffrn_reflns_av_R_equivalents     0.0289
_diffrn_reflns_av_sigmaI/netI     0.0306
_diffrn_reflns_theta_min     2.74
_diffrn_reflns_theta_max     25.50
_diffrn_reflns_theta_full     25.50
_diffrn_measured_fraction_theta_max     0.997
_diffrn_measured_fraction_theta_full     0.997
_diffrn_reflns_limit_h_min     -15
_diffrn_reflns_limit_h_max     16
_diffrn_reflns_limit_k_min     -8
_diffrn_reflns_limit_k_max     5
_diffrn_reflns_limit_l_min     -17
_diffrn_reflns_limit_l_max     17
_diffrn_standards_number     0
_diffrn_standards_interval_count     ?
_diffrn_standards_interval_time     ?
_diffrn_standards_decay_%     ?
_refine_special_details
;
Refinement of <i>F</i>^2^ against ALL reflections. The weighted <i>R</i>-factor
<i>wR</i> and goodness of fit <i>S</i> are based on <i>F</i>^2^, conventional
<i>R</i>-factors <i>R</i> are based on <i>F</i>, with <i>F</i> set to zero for
negative <i>F</i>^2^. The threshold expression of <i>F</i>^2^ >
\s(<i>F</i>^2^) is used only for calculating <i>R</i>-factors(gt) <i>etc</i>.
and is not relevant to the choice of reflections for refinement.
<i>R</i>-factors based on <i>F</i>^2^ are statistically about twice as large
as those based on <i>F</i>, and <i>R</i>- factors based on ALL data will be
even larger.
;
_reflns_number_total     2856
_reflns_number_gt     2261
_reflns_threshold_expression     I>2\s(I)
_refine_ls_structure_factor_coef     Fsqd
_refine_ls_matrix_type     full
_refine_ls_R_factor_all     0.0565
_refine_ls_R_factor_gt     0.0406
_refine_ls_wR_factor_gt     0.0919
_refine_ls_wR_factor_ref     0.1008
_refine_ls_goodness_of_fit_ref     1.029
_refine_ls_restrained_S_all     1.029
_refine_ls_number_reflns     2856
_refine_ls_number_parameters     333
_refine_ls_number_restraints     1
_refine_ls_hydrogen_treatment     constr
_refine_ls_weighting_scheme     calc
_refine_ls_weighting_details
         'calc w=1/[\s^2^(Fo^2^)+(0.0488P)^2^+0.1608P] where P=(Fo^2^+2Fc^2^)/3'
_atom_sites_solution_hydrogens     geom
_atom_sites_solution_primary     direct
_atom_sites_solution_secondary     difmap
_refine_ls_shift/su_max     0.000
_refine_ls_shift/su_mean     0.000
_refine_diff_density_max     0.151
_refine_diff_density_min     -0.151
loop_
    _atom_type_symbol
    _atom_type_description
    _atom_type_scat_dispersion_real
    _atom_type_scat_dispersion_imag
    _atom_type_scat_source
    'C' 'C' 0.0033 0.0016
                         'International Tables Vol C Tables 4.2.6.8 and 6.1.1.4'
    'H' 'H' 0.0000 0.0000
                         'International Tables Vol C Tables 4.2.6.8 and 6.1.1.4'
    'O' 'O' 0.0106 0.0060
                         'International Tables Vol C Tables 4.2.6.8 and 6.1.1.4'
_computing_data_collection     'APEX2 (Bruker, 2009)'
_computing_cell_refinement     'SAINT (Bruker, 2009)'
_computing_data_reduction     'SAINT (Bruker, 2009)'
_computing_structure_solution     'SHELXS97 (Sheldrick, 2008)'
_computing_structure_refinement     'SHELXL97 (Sheldrick, 2008)'
_computing_molecular_graphics
                  'ORTEP-3 for Windows (Farrugia, 2012) and PLATON (Spek, 2009)'
_computing_publication_material
;
WinGX (Farrugia, 2012) and PLATON (Spek, 2009)
;
loop_
    _atom_site_type_symbol
    _atom_site_label
    _atom_site_fract_x
    _atom_site_fract_y
    _atom_site_fract_z
    _atom_site_U_iso_or_equiv
    _atom_site_thermal_displace_type
    _atom_site_calc_flag
    _atom_site_refinement_flags
    _atom_site_occupancy
    _atom_site_disorder_assembly
    _atom_site_disorder_group
    O O1 0.32780(13) 0.9669(3) 0.29373(12) 0.0464(6) Uani . . 1.000 . -16
    O O2 0.45050(16) 1.0954(3) 0.21754(15) 0.0664(8) Uani . . 1.000 . -16
    O O3 0.05842(19) 0.5882(4) 0.84926(15) 0.0817(10) Uani . . 1.000 . -16
    O O4 0.0088(2) 0.2830(5) 0.83569(19) 0.1098(14) Uani . . 1.000 . -16
    C C1 0.2961(3) 0.2682(6) 0.0396(2) 0.0783(14) Uani . . 1.000 . -16
    C C2 0.3127(2) 0.4699(5) 0.08018(18) 0.0571(10) Uani . . 1.000 . -16
    C C3 0.4184(2) 0.5303(5) 0.0680(2) 0.0641(11) Uani . . 1.000 . -16
    C C4 0.4413(2) 0.7319(5) 0.1039(2) 0.0610(11) Uani . . 1.000 . -16
    C C5 0.40994(19) 0.7503(4) 0.20146(18) 0.0450(9) Uani . . 1.000 . -16
    C C6 0.30424(18) 0.6838(4) 0.21412(16) 0.0407(8) Uani . . 1.000 . -16
    C C7 0.2829(2) 0.4786(4) 0.18059(18) 0.0478(9) Uani . . 1.000 . -16
    C C8 0.1764(2) 0.4236(6) 0.1928(2) 0.0706(12) Uani . . 1.000 . -16
    C C9 0.28636(17) 0.7675(4) 0.30996(16) 0.0374(8) Uani . . 1.000 . -16
    C C10 0.34669(17) 0.6733(4) 0.38810(16) 0.0349(8) Uani . . 1.000 . -16
    C C11 0.45584(18) 0.6933(4) 0.36732(17) 0.0457(9) Uani . . 1.000 . -16
    C C12 0.47923(19) 0.6465(4) 0.26904(18) 0.0495(10) Uani . . 1.000 . -16
    C C13 0.4016(2) 0.9561(4) 0.23483(18) 0.0488(9) Uani . . 1.000 . -16
    C C14 0.3239(2) 0.4550(4) 0.39160(17) 0.0442(8) Uani . . 1.000 . -16
    C C15 0.31827(17) 0.7735(4) 0.48074(16) 0.0357(8) Uani . . 1.000 . -16
    C C16 0.20947(17) 0.7223(3) 0.49750(16) 0.0383(8) Uani . . 1.000 . -16
    C C17 0.14878(18) 0.7802(5) 0.41643(18) 0.0462(9) Uani . . 1.000 . -16
    C C18 0.18247(18) 0.7978(4) 0.33399(18) 0.0463(9) Uani . . 1.000 . -16
    C C19 0.3337(2) 0.9951(3) 0.47758(18) 0.0441(9) Uani . . 1.000 . -16
    C C20 0.38119(18) 0.6971(4) 0.56019(17) 0.0454(9) Uani . . 1.000 . -16
    C C21 0.34095(18) 0.7519(5) 0.65228(17) 0.0495(10) Uani . . 1.000 . -16
    C C22 0.23627(19) 0.6818(4) 0.66293(18) 0.0456(9) Uani . . 1.000 . -16
    C C23 0.16692(18) 0.7774(4) 0.59105(18) 0.0423(8) Uani . . 1.000 . -16
    C C24 0.1520(2) 0.9982(4) 0.6012(2) 0.0558(11) Uani . . 1.000 . -16
    C C25 0.0663(2) 0.6807(5) 0.59872(19) 0.0583(10) Uani . . 1.000 . -16
    C C26 0.0281(2) 0.6833(6) 0.6953(2) 0.0675(11) Uani . . 1.000 . -16
    C C27 0.0994(3) 0.5862(5) 0.7590(2) 0.0655(11) Uani . . 1.000 . -16
    C C28 0.2011(2) 0.6766(5) 0.76271(19) 0.0574(11) Uani . . 1.000 . -16
    C C29 0.2007(3) 0.8748(6) 0.8091(2) 0.0770(16) Uani . . 1.000 . -16
    C C30 0.2685(3) 0.5399(7) 0.8174(2) 0.0900(16) Uani . . 1.000 . -16
    C C31 0.0121(3) 0.4303(7) 0.8771(2) 0.0742(14) Uani . . 1.000 . -16
    C C32 -0.0336(3) 0.4631(8) 0.9671(2) 0.1036(19) Uani . . 1.000 . -16
    H H1A 0.31578 0.26819 -0.02216 0.1174 Uiso . . 1.000 . -16
    H H1B 0.22830 0.23553 0.04261 0.1174 Uiso . . 1.000 . -16
    H H1C 0.33388 0.17490 0.07283 0.1174 Uiso . . 1.000 . -16
    H H2 0.27151 0.56130 0.04654 0.0684 Uiso . . 1.000 . -16
    H H3A 0.43318 0.52603 0.00442 0.0769 Uiso . . 1.000 . -16
    H H3B 0.46032 0.43764 0.09863 0.0769 Uiso . . 1.000 . -16
    H H4A 0.51065 0.75615 0.10003 0.0733 Uiso . . 1.000 . -16
    H H4B 0.40742 0.82764 0.06737 0.0733 Uiso . . 1.000 . -16
    H H6 0.26583 0.76721 0.17375 0.0488 Uiso . . 1.000 . -16
    H H7 0.32370 0.38788 0.21507 0.0573 Uiso . . 1.000 . -16
    H H8A 0.13590 0.50437 0.15519 0.1061 Uiso . . 1.000 . -16
    H H8B 0.15916 0.44118 0.25459 0.1061 Uiso . . 1.000 . -16
    H H8C 0.16697 0.29077 0.17610 0.1061 Uiso . . 1.000 . -16
    H H11A 0.47650 0.82443 0.38058 0.0548 Uiso . . 1.000 . -16
    H H11B 0.49275 0.60705 0.40647 0.0548 Uiso . . 1.000 . -16
    H H12A 0.47438 0.50797 0.25986 0.0595 Uiso . . 1.000 . -16
    H H12B 0.54579 0.68467 0.25724 0.0595 Uiso . . 1.000 . -16
    H H14A 0.36235 0.38834 0.34798 0.0662 Uiso . . 1.000 . -16
    H H14B 0.25605 0.43455 0.37834 0.0662 Uiso . . 1.000 . -16
    H H14C 0.33927 0.40616 0.45065 0.0662 Uiso . . 1.000 . -16
    H H16 0.20795 0.58066 0.49676 0.0460 Uiso . . 1.000 . -16
    H H17 0.08305 0.80536 0.42502 0.0554 Uiso . . 1.000 . -16
    H H18 0.13867 0.83109 0.28815 0.0555 Uiso . . 1.000 . -16
    H H19A 0.33521 1.04567 0.53778 0.0661 Uiso . . 1.000 . -16
    H H19B 0.28112 1.05391 0.44409 0.0661 Uiso . . 1.000 . -16
    H H19C 0.39420 1.02319 0.44892 0.0661 Uiso . . 1.000 . -16
    H H20A 0.38526 0.55736 0.55608 0.0545 Uiso . . 1.000 . -16
    H H20B 0.44664 0.74832 0.55529 0.0545 Uiso . . 1.000 . -16
    H H21A 0.38173 0.69537 0.69928 0.0594 Uiso . . 1.000 . -16
    H H21B 0.34304 0.89125 0.65922 0.0594 Uiso . . 1.000 . -16
    H H22 0.23849 0.54547 0.64517 0.0547 Uiso . . 1.000 . -16
    H H24A 0.13717 1.05359 0.54333 0.0837 Uiso . . 1.000 . -16
    H H24B 0.21051 1.05555 0.62533 0.0837 Uiso . . 1.000 . -16
    H H24C 0.09918 1.02218 0.64120 0.0837 Uiso . . 1.000 . -16
    H H25A 0.02015 0.74730 0.55946 0.0699 Uiso . . 1.000 . -16
    H H25B 0.07070 0.54785 0.57835 0.0699 Uiso . . 1.000 . -16
    H H26A 0.01795 0.81592 0.71418 0.0809 Uiso . . 1.000 . -16
    H H26B -0.03406 0.61680 0.69708 0.0809 Uiso . . 1.000 . -16
    H H27 0.10620 0.45116 0.74024 0.0784 Uiso . . 1.000 . -16
    H H29A 0.14881 0.95220 0.78418 0.1155 Uiso . . 1.000 . -16
    H H29B 0.26180 0.93833 0.79966 0.1155 Uiso . . 1.000 . -16
    H H29C 0.19106 0.85794 0.87249 0.1155 Uiso . . 1.000 . -16
    H H30A 0.24031 0.51464 0.87495 0.1345 Uiso . . 1.000 . -16
    H H30B 0.33106 0.59959 0.82595 0.1345 Uiso . . 1.000 . -16
    H H30C 0.27590 0.42051 0.78530 0.1345 Uiso . . 1.000 . -16
    H H32A -0.06580 0.34703 0.98592 0.1552 Uiso . . 1.000 . -16
    H H32B -0.08018 0.56618 0.96236 0.1552 Uiso . . 1.000 . -16
    H H32C 0.01602 0.49687 1.01063 0.1552 Uiso . . 1.000 . -16
loop_
    _atom_site_aniso_label
    _atom_site_aniso_U_11
    _atom_site_aniso_U_22
    _atom_site_aniso_U_33
    _atom_site_aniso_U_12
    _atom_site_aniso_U_13
    _atom_site_aniso_U_23
    O1 0.0564(11) 0.0303(9) 0.0526(11) 0.0062(9) 0.0044(9) 0.0073(8)
    O2 0.0744(15) 0.0429(12) 0.0820(16) -0.0120(11) 0.0050(12) 0.0171(11)
    O3 0.112(2) 0.0720(17) 0.0624(14) -0.0162(15) 0.0373(13) -0.0018(12)
    O4 0.150(3) 0.095(2) 0.085(2) -0.049(2) 0.0222(18) 0.0005(19)
    C1 0.109(3) 0.069(2) 0.057(2) 0.005(2) 0.0036(19) -0.0152(18)
    C2 0.074(2) 0.0529(17) 0.0445(16) 0.0090(17) 0.0024(14) 0.0008(14)
    C3 0.078(2) 0.061(2) 0.0540(19) 0.0142(18) 0.0183(16) 0.0011(15)
    C4 0.063(2) 0.062(2) 0.0585(19) 0.0050(16) 0.0183(15) 0.0111(15)
    C5 0.0459(16) 0.0402(15) 0.0493(16) 0.0042(13) 0.0102(12) 0.0075(12)
    C6 0.0441(15) 0.0396(14) 0.0383(14) 0.0060(12) 0.0017(11) 0.0068(12)
    C7 0.0563(17) 0.0407(15) 0.0463(15) -0.0001(14) 0.0018(12) -0.0007(12)
    C8 0.066(2) 0.078(2) 0.068(2) -0.0183(18) 0.0033(16) -0.0197(18)
    C9 0.0390(14) 0.0291(12) 0.0440(15) 0.0047(11) -0.0012(11) 0.0036(11)
    C10 0.0314(13) 0.0286(12) 0.0445(14) 0.0015(11) -0.0006(11) 0.0063(11)
    C11 0.0377(15) 0.0431(15) 0.0562(17) 0.0047(12) -0.0002(12) 0.0073(13)
    C12 0.0388(15) 0.0467(17) 0.0634(18) 0.0045(13) 0.0098(13) 0.0090(14)
    C13 0.0556(18) 0.0392(15) 0.0516(16) 0.0006(14) 0.0035(14) 0.0118(13)
    C14 0.0547(16) 0.0307(13) 0.0472(15) 0.0032(13) 0.0022(12) 0.0043(12)
    C15 0.0351(13) 0.0267(12) 0.0451(14) 0.0007(11) -0.0040(11) 0.0042(11)
    C16 0.0363(14) 0.0322(14) 0.0463(15) -0.0022(10) -0.0036(11) 0.0001(11)
    C17 0.0311(13) 0.0579(17) 0.0494(17) 0.0049(14) -0.0014(12) -0.0036(14)
    C18 0.0381(14) 0.0522(17) 0.0482(17) 0.0115(13) -0.0092(12) -0.0003(13)
    C19 0.0490(16) 0.0301(14) 0.0532(16) -0.0053(12) -0.0006(12) 0.0002(12)
    C20 0.0398(15) 0.0444(15) 0.0518(16) -0.0001(12) -0.0077(12) 0.0063(13)
    C21 0.0487(16) 0.0545(18) 0.0449(16) -0.0017(14) -0.0116(12) 0.0038(13)
    C22 0.0516(16) 0.0370(14) 0.0482(15) -0.0017(13) -0.0006(12) 0.0019(12)
    C23 0.0407(15) 0.0401(14) 0.0460(15) -0.0014(13) 0.0016(12) -0.0018(12)
    C24 0.0584(18) 0.0503(19) 0.0589(18) 0.0133(15) 0.0042(14) -0.0026(14)
    C25 0.0456(16) 0.075(2) 0.0546(18) -0.0080(16) 0.0097(13) -0.0088(16)
    C26 0.0585(19) 0.083(2) 0.0615(19) -0.0168(19) 0.0159(16) -0.0089(18)
    C27 0.086(2) 0.058(2) 0.0533(19) -0.0095(19) 0.0227(17) -0.0043(16)
    C28 0.070(2) 0.0596(19) 0.0428(16) -0.0005(17) 0.0050(14) 0.0030(15)
    C29 0.095(3) 0.080(3) 0.056(2) -0.015(2) 0.0053(18) -0.0143(19)
    C30 0.105(3) 0.108(3) 0.057(2) 0.019(3) 0.0047(19) 0.027(2)
    C31 0.080(2) 0.085(3) 0.058(2) -0.010(2) 0.0121(18) 0.015(2)
    C32 0.119(3) 0.118(4) 0.075(3) -0.002(3) 0.038(2) 0.023(3)
_geom_special_details
;
Bond distances, angles <i>etc</i>. have been calculated using the rounded
fractional coordinates. All su's are estimated from the variances of the
(full) variance-covariance matrix. The cell e.s.d.'s are taken into account in
the estimation of distances, angles and torsion angles
;
loop_
    _geom_bond_atom_site_label_1
    _geom_bond_atom_site_label_2
    _geom_bond_site_symmetry_1
    _geom_bond_site_symmetry_2
    _geom_bond_distance
    _geom_bond_publ_flag
    O1 C9 . . 1.513(3) no
    O1 C13 . . 1.352(3) no
    O2 C13 . . 1.205(3) no
    O3 C27 . . 1.463(4) no
    O3 C31 . . 1.333(5) no
    O4 C31 . . 1.191(6) no
    C1 C2 . . 1.536(5) no
    C2 C3 . . 1.524(4) no
    C2 C7 . . 1.554(4) no
    C3 C4 . . 1.524(5) no
    C4 C5 . . 1.524(4) no
    C5 C6 . . 1.537(4) no
    C5 C12 . . 1.548(4) no
    C5 C13 . . 1.512(4) no
    C6 C7 . . 1.531(4) no
    C6 C9 . . 1.560(3) no
    C7 C8 . . 1.525(4) no
    C9 C10 . . 1.558(3) no
    C9 C18 . . 1.491(3) no
    C10 C11 . . 1.541(3) no
    C10 C14 . . 1.543(4) no
    C10 C15 . . 1.595(3) no
    C11 C12 . . 1.534(4) no
    C15 C16 . . 1.559(3) no
    C15 C19 . . 1.548(3) no
    C15 C20 . . 1.544(4) no
    C16 C17 . . 1.507(4) no
    C16 C23 . . 1.563(4) no
    C17 C18 . . 1.322(4) no
    C20 C21 . . 1.531(4) no
    C21 C22 . . 1.528(4) no
    C22 C23 . . 1.565(4) no
    C22 C28 . . 1.567(4) no
    C23 C24 . . 1.549(4) no
    C23 C25 . . 1.541(4) no
    C25 C26 . . 1.536(4) no
    C26 C27 . . 1.508(5) no
    C27 C28 . . 1.530(5) no
    C28 C29 . . 1.535(5) no
    C28 C30 . . 1.545(5) no
    C31 C32 . . 1.503(5) no
    C1 H1A . . 0.9600 no
    C1 H1B . . 0.9600 no
    C1 H1C . . 0.9600 no
    C2 H2 . . 0.9800 no
    C3 H3A . . 0.9700 no
    C3 H3B . . 0.9700 no
    C4 H4A . . 0.9700 no
    C4 H4B . . 0.9700 no
    C6 H6 . . 0.9800 no
    C7 H7 . . 0.9800 no
    C8 H8A . . 0.9600 no
    C8 H8B . . 0.9600 no
    C8 H8C . . 0.9600 no
    C11 H11A . . 0.9700 no
    C11 H11B . . 0.9700 no
    C12 H12A . . 0.9700 no
    C12 H12B . . 0.9700 no
    C14 H14A . . 0.9600 no
    C14 H14B . . 0.9600 no
    C14 H14C . . 0.9600 no
    C16 H16 . . 0.9800 no
    C17 H17 . . 0.9300 no
    C18 H18 . . 0.9300 no
    C19 H19A . . 0.9600 no
    C19 H19B . . 0.9600 no
    C19 H19C . . 0.9600 no
    C20 H20A . . 0.9700 no
    C20 H20B . . 0.9700 no
    C21 H21A . . 0.9700 no
    C21 H21B . . 0.9700 no
    C22 H22 . . 0.9800 no
    C24 H24A . . 0.9600 no
    C24 H24B . . 0.9600 no
    C24 H24C . . 0.9600 no
    C25 H25A . . 0.9700 no
    C25 H25B . . 0.9700 no
    C26 H26A . . 0.9700 no
    C26 H26B . . 0.9700 no
    C27 H27 . . 0.9800 no
    C29 H29A . . 0.9600 no
    C29 H29B . . 0.9600 no
    C29 H29C . . 0.9600 no
    C30 H30A . . 0.9600 no
    C30 H30B . . 0.9600 no
    C30 H30C . . 0.9600 no
    C32 H32A . . 0.9600 no
    C32 H32B . . 0.9600 no
    C32 H32C . . 0.9600 no
loop_
    _geom_angle_atom_site_label_1
    _geom_angle_atom_site_label_2
    _geom_angle_atom_site_label_3
    _geom_angle_site_symmetry_1
    _geom_angle_site_symmetry_2
    _geom_angle_site_symmetry_3
    _geom_angle
    _geom_angle_publ_flag
    C9 O1 C13 . . . 109.9(2) no
    C27 O3 C31 . . . 118.0(3) no
    C1 C2 C3 . . . 109.8(3) no
    C1 C2 C7 . . . 111.9(3) no
    C3 C2 C7 . . . 111.7(2) no
    C2 C3 C4 . . . 113.6(3) no
    C3 C4 C5 . . . 110.4(2) no
    C4 C5 C6 . . . 111.9(2) no
    C4 C5 C12 . . . 113.4(2) no
    C4 C5 C13 . . . 114.5(2) no
    C6 C5 C12 . . . 110.7(2) no
    C6 C5 C13 . . . 99.5(2) no
    C12 C5 C13 . . . 105.9(2) no
    C5 C6 C7 . . . 114.4(2) no
    C5 C6 C9 . . . 99.4(2) no
    C7 C6 C9 . . . 127.5(2) no
    C2 C7 C6 . . . 107.2(2) no
    C2 C7 C8 . . . 111.9(2) no
    C6 C7 C8 . . . 111.8(2) no
    O1 C9 C6 . . . 97.34(18) no
    O1 C9 C10 . . . 107.66(19) no
    O1 C9 C18 . . . 105.9(2) no
    C6 C9 C10 . . . 115.8(2) no
    C6 C9 C18 . . . 115.9(2) no
    C10 C9 C18 . . . 112.3(2) no
    C9 C10 C11 . . . 108.7(2) no
    C9 C10 C14 . . . 109.2(2) no
    C9 C10 C15 . . . 109.1(2) no
    C11 C10 C14 . . . 107.0(2) no
    C11 C10 C15 . . . 112.7(2) no
    C14 C10 C15 . . . 110.1(2) no
    C10 C11 C12 . . . 113.0(2) no
    C5 C12 C11 . . . 112.5(2) no
    O1 C13 O2 . . . 121.4(3) no
    O1 C13 C5 . . . 109.0(2) no
    O2 C13 C5 . . . 129.6(3) no
    C10 C15 C16 . . . 106.72(19) no
    C10 C15 C19 . . . 111.6(2) no
    C10 C15 C20 . . . 111.6(2) no
    C16 C15 C19 . . . 111.2(2) no
    C16 C15 C20 . . . 109.0(2) no
    C19 C15 C20 . . . 106.7(2) no
    C15 C16 C17 . . . 109.3(2) no
    C15 C16 C23 . . . 117.36(19) no
    C17 C16 C23 . . . 115.8(2) no
    C16 C17 C18 . . . 124.6(2) no
    C9 C18 C17 . . . 124.0(2) no
    C15 C20 C21 . . . 113.1(2) no
    C20 C21 C22 . . . 111.6(2) no
    C21 C22 C23 . . . 111.0(2) no
    C21 C22 C28 . . . 114.2(2) no
    C23 C22 C28 . . . 117.5(2) no
    C16 C23 C22 . . . 105.7(2) no
    C16 C23 C24 . . . 112.3(2) no
    C16 C23 C25 . . . 108.0(2) no
    C22 C23 C24 . . . 115.5(2) no
    C22 C23 C25 . . . 107.6(2) no
    C24 C23 C25 . . . 107.5(2) no
    C23 C25 C26 . . . 112.6(2) no
    C25 C26 C27 . . . 110.7(3) no
    O3 C27 C26 . . . 108.4(3) no
    O3 C27 C28 . . . 109.1(3) no
    C26 C27 C28 . . . 115.0(3) no
    C22 C28 C27 . . . 105.7(2) no
    C22 C28 C29 . . . 114.1(3) no
    C22 C28 C30 . . . 108.7(2) no
    C27 C28 C29 . . . 111.8(3) no
    C27 C28 C30 . . . 107.9(3) no
    C29 C28 C30 . . . 108.5(3) no
    O3 C31 O4 . . . 123.7(3) no
    O3 C31 C32 . . . 111.1(4) no
    O4 C31 C32 . . . 125.1(4) no
    C2 C1 H1A . . . 109.00 no
    C2 C1 H1B . . . 109.00 no
    C2 C1 H1C . . . 109.00 no
    H1A C1 H1B . . . 109.00 no
    H1A C1 H1C . . . 109.00 no
    H1B C1 H1C . . . 110.00 no
    C1 C2 H2 . . . 108.00 no
    C3 C2 H2 . . . 108.00 no
    C7 C2 H2 . . . 108.00 no
    C2 C3 H3A . . . 109.00 no
    C2 C3 H3B . . . 109.00 no
    C4 C3 H3A . . . 109.00 no
    C4 C3 H3B . . . 109.00 no
    H3A C3 H3B . . . 108.00 no
    C3 C4 H4A . . . 110.00 no
    C3 C4 H4B . . . 110.00 no
    C5 C4 H4A . . . 110.00 no
    C5 C4 H4B . . . 110.00 no
    H4A C4 H4B . . . 108.00 no
    C5 C6 H6 . . . 104.00 no
    C7 C6 H6 . . . 104.00 no
    C9 C6 H6 . . . 104.00 no
    C2 C7 H7 . . . 109.00 no
    C6 C7 H7 . . . 109.00 no
    C8 C7 H7 . . . 109.00 no
    C7 C8 H8A . . . 109.00 no
    C7 C8 H8B . . . 110.00 no
    C7 C8 H8C . . . 109.00 no
    H8A C8 H8B . . . 109.00 no
    H8A C8 H8C . . . 109.00 no
    H8B C8 H8C . . . 110.00 no
    C10 C11 H11A . . . 109.00 no
    C10 C11 H11B . . . 109.00 no
    C12 C11 H11A . . . 109.00 no
    C12 C11 H11B . . . 109.00 no
    H11A C11 H11B . . . 108.00 no
    C5 C12 H12A . . . 109.00 no
    C5 C12 H12B . . . 109.00 no
    C11 C12 H12A . . . 109.00 no
    C11 C12 H12B . . . 109.00 no
    H12A C12 H12B . . . 108.00 no
    C10 C14 H14A . . . 109.00 no
    C10 C14 H14B . . . 110.00 no
    C10 C14 H14C . . . 109.00 no
    H14A C14 H14B . . . 109.00 no
    H14A C14 H14C . . . 109.00 no
    H14B C14 H14C . . . 109.00 no
    C15 C16 H16 . . . 104.00 no
    C17 C16 H16 . . . 104.00 no
    C23 C16 H16 . . . 104.00 no
    C16 C17 H17 . . . 118.00 no
    C18 C17 H17 . . . 118.00 no
    C9 C18 H18 . . . 118.00 no
    C17 C18 H18 . . . 118.00 no
    C15 C19 H19A . . . 109.00 no
    C15 C19 H19B . . . 109.00 no
    C15 C19 H19C . . . 110.00 no
    H19A C19 H19B . . . 109.00 no
    H19A C19 H19C . . . 110.00 no
    H19B C19 H19C . . . 109.00 no
    C15 C20 H20A . . . 109.00 no
    C15 C20 H20B . . . 109.00 no
    C21 C20 H20A . . . 109.00 no
    C21 C20 H20B . . . 109.00 no
    H20A C20 H20B . . . 108.00 no
    C20 C21 H21A . . . 109.00 no
    C20 C21 H21B . . . 109.00 no
    C22 C21 H21A . . . 109.00 no
    C22 C21 H21B . . . 109.00 no
    H21A C21 H21B . . . 108.00 no
    C21 C22 H22 . . . 104.00 no
    C23 C22 H22 . . . 104.00 no
    C28 C22 H22 . . . 104.00 no
    C23 C24 H24A . . . 109.00 no
    C23 C24 H24B . . . 109.00 no
    C23 C24 H24C . . . 109.00 no
    H24A C24 H24B . . . 109.00 no
    H24A C24 H24C . . . 110.00 no
    H24B C24 H24C . . . 109.00 no
    C23 C25 H25A . . . 109.00 no
    C23 C25 H25B . . . 109.00 no
    C26 C25 H25A . . . 109.00 no
    C26 C25 H25B . . . 109.00 no
    H25A C25 H25B . . . 108.00 no
    C25 C26 H26A . . . 110.00 no
    C25 C26 H26B . . . 110.00 no
    C27 C26 H26A . . . 110.00 no
    C27 C26 H26B . . . 110.00 no
    H26A C26 H26B . . . 108.00 no
    O3 C27 H27 . . . 108.00 no
    C26 C27 H27 . . . 108.00 no
    C28 C27 H27 . . . 108.00 no
    C28 C29 H29A . . . 109.00 no
    C28 C29 H29B . . . 110.00 no
    C28 C29 H29C . . . 109.00 no
    H29A C29 H29B . . . 109.00 no
    H29A C29 H29C . . . 109.00 no
    H29B C29 H29C . . . 110.00 no
    C28 C30 H30A . . . 109.00 no
    C28 C30 H30B . . . 109.00 no
    C28 C30 H30C . . . 109.00 no
    H30A C30 H30B . . . 109.00 no
    H30A C30 H30C . . . 109.00 no
    H30B C30 H30C . . . 110.00 no
    C31 C32 H32A . . . 109.00 no
    C31 C32 H32B . . . 110.00 no
    C31 C32 H32C . . . 109.00 no
    H32A C32 H32B . . . 109.00 no
    H32A C32 H32C . . . 109.00 no
    H32B C32 H32C . . . 109.00 no
loop_
    _geom_torsion_atom_site_label_1
    _geom_torsion_atom_site_label_2
    _geom_torsion_atom_site_label_3
    _geom_torsion_atom_site_label_4
    _geom_torsion_site_symmetry_1
    _geom_torsion_site_symmetry_2
    _geom_torsion_site_symmetry_3
    _geom_torsion_site_symmetry_4
    _geom_torsion
    _geom_torsion_publ_flag
    C13 O1 C9 C6 . . . . -32.6(2) no
    C13 O1 C9 C10 . . . . 87.5(2) no
    C13 O1 C9 C18 . . . . -152.2(2) no
    C9 O1 C13 O2 . . . . -174.0(2) no
    C9 O1 C13 C5 . . . . 4.4(3) no
    C31 O3 C27 C26 . . . . 97.1(4) no
    C31 O3 C27 C28 . . . . -136.9(3) no
    C27 O3 C31 O4 . . . . 6.1(6) no
    C27 O3 C31 C32 . . . . -174.5(3) no
    C1 C2 C3 C4 . . . . 178.3(2) no
    C7 C2 C3 C4 . . . . -57.0(3) no
    C1 C2 C7 C6 . . . . 179.0(2) no
    C1 C2 C7 C8 . . . . -58.1(3) no
    C3 C2 C7 C6 . . . . 55.5(3) no
    C3 C2 C7 C8 . . . . 178.4(3) no
    C2 C3 C4 C5 . . . . 53.2(3) no
    C3 C4 C5 C6 . . . . -50.6(3) no
    C3 C4 C5 C12 . . . . 75.5(3) no
    C3 C4 C5 C13 . . . . -162.9(2) no
    C4 C5 C6 C7 . . . . 54.9(3) no
    C4 C5 C6 C9 . . . . -166.2(2) no
    C12 C5 C6 C7 . . . . -72.7(3) no
    C12 C5 C6 C9 . . . . 66.2(3) no
    C13 C5 C6 C7 . . . . 176.2(2) no
    C13 C5 C6 C9 . . . . -44.9(2) no
    C4 C5 C12 C11 . . . . 170.9(2) no
    C6 C5 C12 C11 . . . . -62.3(3) no
    C13 C5 C12 C11 . . . . 44.6(3) no
    C4 C5 C13 O1 . . . . 145.8(2) no
    C4 C5 C13 O2 . . . . -36.0(4) no
    C6 C5 C13 O1 . . . . 26.3(3) no
    C6 C5 C13 O2 . . . . -155.5(3) no
    C12 C5 C13 O1 . . . . -88.5(2) no
    C12 C5 C13 O2 . . . . 89.7(3) no
    C5 C6 C7 C2 . . . . -55.5(3) no
    C5 C6 C7 C8 . . . . -178.5(2) no
    C9 C6 C7 C2 . . . . 179.4(2) no
    C9 C6 C7 C8 . . . . 56.4(3) no
    C5 C6 C9 O1 . . . . 46.7(2) no
    C5 C6 C9 C10 . . . . -67.0(3) no
    C5 C6 C9 C18 . . . . 158.3(2) no
    C7 C6 C9 O1 . . . . 177.7(2) no
    C7 C6 C9 C10 . . . . 64.0(3) no
    C7 C6 C9 C18 . . . . -70.7(3) no
    O1 C9 C10 C11 . . . . -50.0(3) no
    O1 C9 C10 C14 . . . . -166.42(19) no
    O1 C9 C10 C15 . . . . 73.2(2) no
    C6 C9 C10 C11 . . . . 57.6(3) no
    C6 C9 C10 C14 . . . . -58.8(3) no
    C6 C9 C10 C15 . . . . -179.2(2) no
    C18 C9 C10 C11 . . . . -166.2(2) no
    C18 C9 C10 C14 . . . . 77.4(3) no
    C18 C9 C10 C15 . . . . -42.9(3) no
    O1 C9 C18 C17 . . . . -105.8(3) no
    C6 C9 C18 C17 . . . . 147.6(3) no
    C10 C9 C18 C17 . . . . 11.5(4) no
    C9 C10 C11 C12 . . . . -43.9(3) no
    C14 C10 C11 C12 . . . . 74.0(3) no
    C15 C10 C11 C12 . . . . -164.9(2) no
    C9 C10 C15 C16 . . . . 65.3(2) no
    C9 C10 C15 C19 . . . . -56.4(3) no
    C9 C10 C15 C20 . . . . -175.7(2) no
    C11 C10 C15 C16 . . . . -174.0(2) no
    C11 C10 C15 C19 . . . . 64.3(3) no
    C11 C10 C15 C20 . . . . -55.0(3) no
    C14 C10 C15 C16 . . . . -54.5(2) no
    C14 C10 C15 C19 . . . . -176.2(2) no
    C14 C10 C15 C20 . . . . 64.5(3) no
    C10 C11 C12 C5 . . . . 48.1(3) no
    C10 C15 C16 C17 . . . . -54.2(3) no
    C10 C15 C16 C23 . . . . 171.3(2) no
    C19 C15 C16 C17 . . . . 67.8(3) no
    C19 C15 C16 C23 . . . . -66.7(3) no
    C20 C15 C16 C17 . . . . -174.9(2) no
    C20 C15 C16 C23 . . . . 50.6(3) no
    C10 C15 C20 C21 . . . . -166.3(2) no
    C16 C15 C20 C21 . . . . -48.6(3) no
    C19 C15 C20 C21 . . . . 71.5(3) no
    C15 C16 C17 C18 . . . . 24.5(4) no
    C23 C16 C17 C18 . . . . 159.8(3) no
    C15 C16 C23 C22 . . . . -54.8(3) no
    C15 C16 C23 C24 . . . . 72.0(3) no
    C15 C16 C23 C25 . . . . -169.7(2) no
    C17 C16 C23 C22 . . . . 173.7(2) no
    C17 C16 C23 C24 . . . . -59.6(3) no
    C17 C16 C23 C25 . . . . 58.7(3) no
    C16 C17 C18 C9 . . . . -1.6(5) no
    C15 C20 C21 C22 . . . . 56.5(3) no
    C20 C21 C22 C23 . . . . -61.7(3) no
    C20 C21 C22 C28 . . . . 162.7(2) no
    C21 C22 C23 C16 . . . . 57.9(3) no
    C21 C22 C23 C24 . . . . -66.9(3) no
    C21 C22 C23 C25 . . . . 173.1(2) no
    C28 C22 C23 C16 . . . . -168.1(2) no
    C28 C22 C23 C24 . . . . 67.1(3) no
    C28 C22 C23 C25 . . . . -52.9(3) no
    C21 C22 C28 C27 . . . . -175.0(3) no
    C21 C22 C28 C29 . . . . 61.8(3) no
    C21 C22 C28 C30 . . . . -59.4(4) no
    C23 C22 C28 C27 . . . . 52.4(3) no
    C23 C22 C28 C29 . . . . -70.8(3) no
    C23 C22 C28 C30 . . . . 168.0(3) no
    C16 C23 C25 C26 . . . . 166.3(3) no
    C22 C23 C25 C26 . . . . 52.6(3) no
    C24 C23 C25 C26 . . . . -72.4(3) no
    C23 C25 C26 C27 . . . . -57.1(4) no
    C25 C26 C27 O3 . . . . -178.5(3) no
    C25 C26 C27 C28 . . . . 59.0(4) no
    O3 C27 C28 C22 . . . . -176.2(2) no
    O3 C27 C28 C29 . . . . -51.5(3) no
    O3 C27 C28 C30 . . . . 67.7(3) no
    C26 C27 C28 C22 . . . . -54.1(3) no
    C26 C27 C28 C29 . . . . 70.5(3) no
    C26 C27 C28 C30 . . . . -170.2(3) no
_iucr_refine_instructions_details
;
TITL SFR48_0m in P2(1) WHITE NEEDLES
CELL 0.71073 13.7309 6.9177 14.8539 90.000 90.943 90.000
ZERR 2.00 0.0008 0.0004 0.0009 0.000 0.002 0.000
LATT -1
SYMM -x, y+1/2, -z
SFAC C  H     O
UNIT 64  96     8
MERG 4
L.S. 30
OMIT -3 51
ACTA
BOND $H
HTAB  2.0
CONF
LIST 4
FMAP 2
PLAN 15
SIZE 0.35 0.20 0.18
MPLA 4 C2 C4 C5 C7 C3 C6
MPLA 4 C6 C9 C11 C12 C5 C10
MPLA 6 C9 C10 C15 C16 C17 C18
MPLA 4 C16 C20 C21 C23 C15 C22
MPLA 4 C25 C26 C22 C28 C23 C27
MPLA 4 O3 O4 C31 C32
MPLA 5 C5 C6 C9 O1 C13
TEMP 23.000
WGHT    0.048800    0.160800
FVAR       0.20937
O1    3    0.327804    0.966890    0.293727    11.00000    0.05639    0.03026 =
         0.05262    0.00729    0.00438    0.00620
O2    3    0.450504    1.095413    0.217537    11.00000    0.07435    0.04287 =
         0.08201    0.01712    0.00499   -0.01200
O3    3    0.058417    0.588227    0.849255    11.00000    0.11202    0.07203 =
         0.06235   -0.00179    0.03733   -0.01619
O4    3    0.008809    0.282994    0.835688    11.00000    0.14993    0.09456 =
         0.08500    0.00053    0.02219   -0.04914
C1    1    0.296111    0.268236    0.039560    11.00000    0.10911    0.06848 =
         0.05737   -0.01516    0.00359    0.00512
AFIX 137
H1A   2    0.315777    0.268193   -0.022161    11.00000   -1.50000
H1B   2    0.228299    0.235532    0.042614    11.00000   -1.50000
H1C   2    0.333880    0.174901    0.072829    11.00000   -1.50000
AFIX   0
C2    1    0.312704    0.469868    0.080178    11.00000    0.07383    0.05287 =
         0.04446    0.00083    0.00243    0.00897
AFIX  13
H2    2    0.271507    0.561299    0.046540    11.00000   -1.20000
AFIX   0
C3    1    0.418346    0.530265    0.068011    11.00000    0.07761    0.06130 =
         0.05399    0.00109    0.01834    0.01422
AFIX  23
H3A   2    0.433176    0.526025    0.004419    11.00000   -1.20000
H3B   2    0.460321    0.437642    0.098626    11.00000   -1.20000
AFIX   0
C4    1    0.441265    0.731901    0.103904    11.00000    0.06340    0.06182 =
         0.05850    0.01109    0.01832    0.00503
AFIX  23
H4A   2    0.510649    0.756149    0.100031    11.00000   -1.20000
H4B   2    0.407415    0.827638    0.067366    11.00000   -1.20000
AFIX   0
C5    1    0.409942    0.750338    0.201461    11.00000    0.04589    0.04021 =
         0.04928    0.00752    0.01023    0.00416
C6    1    0.304240    0.683807    0.214124    11.00000    0.04409    0.03959 =
         0.03833    0.00681    0.00168    0.00597
AFIX  13
H6    2    0.265825    0.767212    0.173748    11.00000   -1.20000
AFIX   0
C7    1    0.282917    0.478628    0.180593    11.00000    0.05630    0.04067 =
         0.04626   -0.00065    0.00181   -0.00012
AFIX  13
H7    2    0.323697    0.387880    0.215067    11.00000   -1.20000
AFIX   0
C8    1    0.176364    0.423642    0.192745    11.00000    0.06552    0.07843 =
         0.06830   -0.01971    0.00331   -0.01827
AFIX 137
H8A   2    0.135895    0.504372    0.155193    11.00000   -1.50000
H8B   2    0.159161    0.441178    0.254592    11.00000   -1.50000
H8C   2    0.166972    0.290769    0.176100    11.00000   -1.50000
AFIX   0
C9    1    0.286363    0.767536    0.309955    11.00000    0.03897    0.02914 =
         0.04395    0.00358   -0.00116    0.00468
C10   1    0.346685    0.673304    0.388102    11.00000    0.03144    0.02858 =
         0.04450    0.00631   -0.00060    0.00146
C11   1    0.455837    0.693249    0.367325    11.00000    0.03767    0.04305 =
         0.05624    0.00732   -0.00018    0.00466
AFIX  23
H11A  2    0.476498    0.824431    0.380576    11.00000   -1.20000
H11B  2    0.492753    0.607053    0.406471    11.00000   -1.20000
AFIX   0
C12   1    0.479232    0.646481    0.269041    11.00000    0.03880    0.04673 =
         0.06337    0.00896    0.00977    0.00453
AFIX  23
H12A  2    0.474380    0.507966    0.259856    11.00000   -1.20000
H12B  2    0.545786    0.684669    0.257239    11.00000   -1.20000
AFIX   0
C13   1    0.401625    0.956135    0.234828    11.00000    0.05560    0.03921 =
         0.05161    0.01181    0.00354    0.00062
C14   1    0.323937    0.454951    0.391596    11.00000    0.05465    0.03070 =
         0.04718    0.00434    0.00221    0.00322
AFIX 137
H14A  2    0.362347    0.388336    0.347975    11.00000   -1.50000
H14B  2    0.256049    0.434548    0.378336    11.00000   -1.50000
H14C  2    0.339266    0.406162    0.450651    11.00000   -1.50000
AFIX   0
C15   1    0.318266    0.773466    0.480744    11.00000    0.03514    0.02672 =
         0.04507    0.00416   -0.00395    0.00074
C16   1    0.209467    0.722283    0.497499    11.00000    0.03629    0.03223 =
         0.04625    0.00005   -0.00356   -0.00217
AFIX  13
H16   2    0.207949    0.580658    0.496758    11.00000   -1.20000
AFIX   0
C17   1    0.148780    0.780225    0.416430    11.00000    0.03111    0.05791 =
         0.04939   -0.00356   -0.00142    0.00493
AFIX  43
H17   2    0.083049    0.805361    0.425018    11.00000   -1.20000
AFIX   0
C18   1    0.182468    0.797799    0.333994    11.00000    0.03814    0.05216 =
         0.04815   -0.00026   -0.00918    0.01148
AFIX  43
H18   2    0.138670    0.831095    0.288152    11.00000   -1.20000
AFIX   0
C19   1    0.333663    0.995126    0.477582    11.00000    0.04895    0.03010 =
         0.05317    0.00015   -0.00059   -0.00530
AFIX 137
H19A  2    0.335214    1.045673    0.537778    11.00000   -1.50000
H19B  2    0.281118    1.053912    0.444090    11.00000   -1.50000
H19C  2    0.394201    1.023194    0.448917    11.00000   -1.50000
AFIX   0
C20   1    0.381189    0.697064    0.560195    11.00000    0.03981    0.04436 =
         0.05182    0.00634   -0.00770   -0.00009
AFIX  23
H20A  2    0.385257    0.557363    0.556083    11.00000   -1.20000
H20B  2    0.446642    0.748321    0.555293    11.00000   -1.20000
AFIX   0
C21   1    0.340948    0.751874    0.652279    11.00000    0.04866    0.05449 =
         0.04492    0.00383   -0.01159   -0.00165
AFIX  23
H21A  2    0.381729    0.695366    0.699280    11.00000   -1.20000
H21B  2    0.343037    0.891245    0.659221    11.00000   -1.20000
AFIX   0
C22   1    0.236271    0.681812    0.662933    11.00000    0.05161    0.03697 =
         0.04817    0.00190   -0.00064   -0.00165
AFIX  13
H22   2    0.238487    0.545467    0.645172    11.00000   -1.20000
AFIX   0
C23   1    0.166918    0.777374    0.591048    11.00000    0.04069    0.04007 =
         0.04598   -0.00178    0.00157   -0.00144
C24   1    0.152029    0.998150    0.601193    11.00000    0.05842    0.05030 =
         0.05887   -0.00259    0.00422    0.01328
AFIX 137
H24A  2    0.137169    1.053589    0.543332    11.00000   -1.50000
H24B  2    0.210510    1.055552    0.625335    11.00000   -1.50000
H24C  2    0.099178    1.022175    0.641200    11.00000   -1.50000
AFIX   0
C25   1    0.066250    0.680728    0.598724    11.00000    0.04559    0.07478 =
         0.05462   -0.00875    0.00969   -0.00798
AFIX  23
H25A  2    0.020146    0.747300    0.559455    11.00000   -1.20000
H25B  2    0.070702    0.547850    0.578348    11.00000   -1.20000
AFIX   0
C26   1    0.028073    0.683312    0.695287    11.00000    0.05847    0.08276 =
         0.06152   -0.00887    0.01594   -0.01675
AFIX  23
H26A  2    0.017948    0.815921    0.714181    11.00000   -1.20000
H26B  2   -0.034056    0.616800    0.697079    11.00000   -1.20000
AFIX   0
C27   1    0.099444    0.586239    0.759010    11.00000    0.08582    0.05764 =
         0.05326   -0.00427    0.02272   -0.00953
AFIX  13
H27   2    0.106202    0.451159    0.740238    11.00000   -1.20000
AFIX   0
C28   1    0.201084    0.676631    0.762712    11.00000    0.06998    0.05957 =
         0.04281    0.00301    0.00500   -0.00045
C29   1    0.200648    0.874824    0.809104    11.00000    0.09494    0.08037 =
         0.05573   -0.01428    0.00531   -0.01467
AFIX 137
H29A  2    0.148805    0.952199    0.784181    11.00000   -1.50000
H29B  2    0.261801    0.938325    0.799661    11.00000   -1.50000
H29C  2    0.191064    0.857937    0.872493    11.00000   -1.50000
AFIX   0
C30   1    0.268464    0.539906    0.817404    11.00000    0.10455    0.10773 =
         0.05687    0.02717    0.00469    0.01920
AFIX 137
H30A  2    0.240312    0.514642    0.874954    11.00000   -1.50000
H30B  2    0.331055    0.599591    0.825945    11.00000   -1.50000
H30C  2    0.275904    0.420507    0.785304    11.00000   -1.50000
AFIX   0
C31   1    0.012114    0.430296    0.877046    11.00000    0.07978    0.08496 =
         0.05765    0.01519    0.01205   -0.01011
C32   1   -0.033599    0.463060    0.967144    11.00000    0.11882    0.11778 =
         0.07507    0.02334    0.03789   -0.00211
AFIX 137
H32A  2   -0.065796    0.347029    0.985923    11.00000   -1.50000
H32B  2   -0.080184    0.566183    0.962362    11.00000   -1.50000
H32C  2    0.016019    0.496874    1.010629    11.00000   -1.50000
HKLF 4
REM  SFR48_0m in P2(1) WHITE NEEDLES
REM R1 =  0.0406 for   2261 Fo > 4sig(Fo)  and  0.0565 for all   2856 data
REM    333 parameters refined using      1 restraints
END
WGHT      0.0487      0.1630
REM Highest difference peak  0.151,  deepest hole -0.151,  1-sigma level  0.028
Q1    1   0.3322  0.7192  0.4348  11.00000  0.05    0.15
Q2    1   0.0688  0.2773  0.8688  11.00000  0.05    0.14
Q3    1   0.3140  0.7242  0.3566  11.00000  0.05    0.13
Q4    1   0.3552  0.7438  0.5202  11.00000  0.05    0.13
Q5    1   0.2740  0.1357  0.0670  11.00000  0.05    0.11
Q6    1   0.2053  0.7577  0.6291  11.00000  0.05    0.11
Q7    1   0.2950  0.7093  0.2633  11.00000  0.05    0.11
Q8    1   0.1409  0.4314  0.7446  11.00000  0.05    0.10
Q9    1   0.2632  0.7457  0.4893  11.00000  0.05    0.10
Q10   1   0.3918  0.6955  0.3785  11.00000  0.05    0.10
Q11   1  -0.0139  0.6805  1.0038  11.00000  0.05    0.10
Q12   1   0.2343  0.7474  0.3214  11.00000  0.05    0.10
Q13   1   0.2095  0.6858  0.7192  11.00000  0.05    0.10
Q14   1  -0.1535  0.6869  0.7173  11.00000  0.05    0.09
Q15   1   0.1261  0.7085  0.6002  11.00000  0.05    0.09
;
