# Supplementary material for: 4,4,6a,6b,11,12,14b-Heptamethyl-16-oxo-1,2,3,4,4a,5,6,6a,6b,7,8,9,10,11,12,12a,14a,14b-octa­deca­hydro-12b,8a-(epoxy­methano)­picen-3-yl acetate
Source: Acta Crystallogr Sect E Struct Rep Online. 2013 Mar 23;69(Pt 4):o573. doi: 10.1107/S1600536813007253 (PMC3629621; doi:10.1107/S1600536813007253)
Supplement: Supplementary file 2 [file e-69-0o573-Isup2.hkl]

#
# h,k,l, Fc-squared, Fo-squared, sigma(Fo-squared) and status flag
#
data_I
_shelx_title ' SFR48_0m in P2(1) WHITE NEEDLES'
_shelx_refln_list_code          4
_shelx_F_calc_maximum      154.12
_exptl_crystal_F_000       544.00
_reflns_d_resolution_high  0.8256
 
loop_
 _symmetry_equiv_pos_as_xyz
 'x, y, z'
 '-x, y+1/2, -z'
 
_cell_length_a    13.7309
_cell_length_b     6.9177
_cell_length_c    14.8539
_cell_angle_alpha  90.000
_cell_angle_beta   90.943
_cell_angle_gamma  90.000
 
_shelx_F_squared_multiplier     1.000
 
loop_
 _refln_index_h
 _refln_index_k
 _refln_index_l
 _refln_F_squared_calc
 _refln_F_squared_meas
 _refln_F_squared_sigma
 _refln_observed_status
   2   0   0     1357.07     1281.07     14.65 o
   3   0   0     2899.10     2754.85     31.34 o
   4   0   0      126.09      134.20      2.21 o
   5   0   0        9.13       10.67      0.71 o
   6   0   0     1740.11     1774.73     25.47 o
   7   0   0      201.67      195.03      7.48 o
   8   0   0     1272.31     1319.65     23.00 o
   9   0   0       42.82       51.26      6.96 o
  10   0   0        0.11        0.78      1.53 o
  11   0   0        8.64        8.14      2.33 o
  12   0   0       17.72       16.61      5.70 o
  13   0   0       15.35       23.50      5.47 o
  14   0   0        7.55       -0.46      3.42 o
  15   0   0       16.34       24.87      6.39 o
  16   0   0       15.28       24.18      6.39 o
   1   1   0    16510.86    15870.68    154.51 o
   2   1   0       18.29       15.96      0.48 o
   3   1   0      877.02      818.60      7.61 o
   4   1   0      846.64      808.33      9.86 o
   5   1   0      874.84      873.97      9.45 o
   6   1   0      264.87      275.10      3.80 o
   7   1   0      326.17      360.38      6.46 o
   8   1   0       14.43       16.35      1.20 o
   9   1   0       24.93       26.76      1.57 o
  10   1   0       45.64       46.40      2.10 o
  11   1   0       29.98       29.83      2.07 o
  12   1   0       20.36       24.36      3.05 o
  13   1   0        2.19        3.16      2.20 o
  14   1   0        1.65        1.94      2.66 o
  15   1   0        7.09        8.13      4.22 o
  16   1   0        8.74        7.25      3.34 o
   0   2   0     1327.27     1399.07     28.87 o
   1   2   0      463.03      449.27      7.06 o
   2   2   0     1141.77     1097.93      9.07 o
   3   2   0      400.39      366.39      3.98 o
   4   2   0      269.58      283.45      3.34 o
   5   2   0      601.32      645.65      6.46 o
   6   2   0      809.33      842.13     10.04 o
   7   2   0      258.44      274.78      3.99 o
   8   2   0        9.21       11.93      1.04 o
   9   2   0       15.62       19.25      1.37 o
  10   2   0       67.12       68.27      3.98 o
  11   2   0       22.17       26.53      2.40 o
  12   2   0       89.67      103.81      8.46 o
  13   2   0       10.66        9.53      2.44 o
  14   2   0       13.31       10.56      2.62 o
  15   2   0        5.95        4.02      3.19 o
  16   2   0        0.74        0.98      3.88 o
   1   3   0     1354.85     1558.00     22.72 o
   2   3   0      424.51      467.91      6.11 o
   3   3   0      225.80      253.92      3.50 o
   4   3   0      506.61      526.23      5.58 o
   5   3   0       85.38       89.67      1.87 o
   6   3   0      303.31      308.33      4.42 o
   7   3   0      339.14      344.55      5.12 o
   8   3   0      183.95      177.28      5.53 o
   9   3   0       76.08       64.15      4.68 o
  10   3   0       13.24       11.74      1.80 o
  11   3   0        6.49        4.32      1.64 o
  12   3   0       20.09       18.26      2.43 o
  13   3   0        0.67        1.00      1.69 o
  14   3   0       17.51       16.47      3.07 o
  15   3   0        1.42        4.45      2.53 o
   0   4   0     2405.04     2630.23     77.10 o
   1   4   0      318.04      329.07      7.00 o
   2   4   0      545.77      546.57     10.40 o
   3   4   0      716.64      726.98      8.27 o
   4   4   0       91.68       99.92      2.46 o
   5   4   0       20.88       22.09      1.40 o
   6   4   0      166.89      174.25      2.74 o
   7   4   0      331.33      324.35      4.45 o
   8   4   0       36.71       29.58      1.71 o
   9   4   0       36.74       34.57      2.54 o
  10   4   0        1.35        0.95      1.47 o
  11   4   0       52.76       60.16      4.01 o
  12   4   0       32.33       29.34      3.15 o
  13   4   0        4.43        3.39      2.11 o
  14   4   0        1.43        0.19      2.47 o
   1   5   0       18.72       25.52      3.23 o
   2   5   0      244.02      241.28      6.09 o
   3   5   0       73.91       74.86      2.63 o
   4   5   0       69.14       59.95      2.06 o
   5   5   0      263.85      273.72     16.50 o
   6   5   0        1.50        1.43      1.39 o
   7   5   0       47.81       52.96      3.36 o
   8   5   0       56.63       46.69      4.33 o
   9   5   0       22.64       22.75      2.84 o
  10   5   0       14.30       13.15      2.65 o
  11   5   0       43.72       48.80      4.94 o
  12   5   0        0.76        0.89      1.93 o
  13   5   0       35.01       44.39      4.49 o
   0   6   0      126.05       98.55      9.35 o
   1   6   0        4.38        8.75      2.97 o
   2   6   0       31.93       32.95      4.18 o
   3   6   0       66.38       55.76      2.30 o
   4   6   0        6.38        3.12      2.33 o
   5   6   0       75.68       79.42      3.30 o
   6   6   0      148.14      139.37      4.76 o
   7   6   0       86.18       80.89      9.81 o
   8   6   0       25.93       28.93      3.83 o
   9   6   0        5.50        7.26      3.54 o
  10   6   0        7.45        3.71      2.78 o
  11   6   0        7.50        5.34      3.21 o
   1   7   0       10.23       10.99      3.42 o
   2   7   0       10.57       17.34      5.47 o
   3   7   0       14.20       15.38      2.26 o
   4   7   0        8.26        7.61      1.50 o
   5   7   0        5.18        2.77      1.46 o
   6   7   0       33.79       31.14     11.29 o
   7   7   0        1.89       -1.77      2.07 o
   8   7   0       20.59       18.97      3.54 o
   9   7   0        8.63       15.11      3.59 o
   2   8   0        3.09       -1.75      1.82 o
   3   8   0        5.26        5.63      2.62 o
   4   8   0        1.42        4.31      1.45 o
 -16   0   1        1.79        0.91      4.33 o
 -15   0   1       13.43       28.74      6.62 o
 -14   0   1        2.27       -1.82      3.65 o
 -13   0   1        6.46        1.82      3.88 o
 -12   0   1       57.41       66.99      5.29 o
 -11   0   1       21.76       23.27      3.28 o
 -10   0   1       89.23       85.36      4.93 o
  -9   0   1      256.21      265.91      6.16 o
  -8   0   1       15.26       29.95      3.00 o
  -7   0   1     2650.85     2739.38     45.16 o
  -6   0   1     7321.77     7800.24    124.59 o
  -5   0   1       25.14       28.61      1.38 o
  -4   0   1      678.47      692.40      8.64 o
  -3   0   1      838.63      799.78      9.62 o
  -2   0   1     2890.65     2783.26     31.57 o
   2   0   1    23752.80    22412.74    309.63 o
   3   0   1        6.73        5.16      0.72 o
   4   0   1     4296.88     4106.23     51.11 o
   5   0   1      350.27      355.98      6.08 o
   6   0   1      423.43      458.97      8.86 o
   7   0   1        5.69        5.99      1.98 o
   8   0   1       26.68       29.32      2.82 o
   9   0   1       54.69       54.01      2.63 o
  10   0   1      188.64      199.88      5.43 o
  11   0   1        3.71        2.08      1.27 o
  12   0   1        0.06       -0.85      1.97 o
  13   0   1       46.28       45.85      7.07 o
  14   0   1       17.08       21.22      5.25 o
  15   0   1       10.61       10.72      4.79 o
  16   0   1       10.31       10.49      5.02 o
 -16   1   1        0.49       -2.89      2.57 o
 -15   1   1       13.54       12.55      3.71 o
 -14   1   1       19.67       10.27      3.23 o
 -13   1   1        4.89        7.30      2.21 o
 -12   1   1       11.07        8.33      2.27 o
 -11   1   1       23.10       25.29      2.32 o
 -10   1   1       10.53       11.87      1.37 o
  -9   1   1        5.98        7.52      1.12 o
  -8   1   1      134.23      141.90      3.36 o
  -7   1   1     1648.77     1812.41     20.20 o
  -6   1   1     1430.06     1539.20     15.18 o
  -5   1   1      739.67      783.70      8.11 o
  -4   1   1      245.94      234.03      2.90 o
  -3   1   1      680.59      631.47      5.74 o
  -2   1   1     1266.94     1191.12      9.77 o
  -1   1   1     4064.32     3875.44     29.69 o
   0   1   1      643.11      666.38      6.70 o
   1   1   1    12248.65    11533.26    100.92 o
   2   1   1     1993.63     1867.84     16.55 o
   3   1   1     1138.50     1069.91     10.36 o
   4   1   1        5.41        6.36      0.57 o
   5   1   1      411.30      433.66      5.18 o
   6   1   1       17.28       15.10      1.06 o
   7   1   1      162.97      168.34      3.62 o
   8   1   1       84.89       83.60      2.55 o
   9   1   1      147.19      146.29      3.65 o
  10   1   1       87.98       89.98      3.15 o
  11   1   1        5.49        6.57      2.22 o
  12   1   1       14.31       18.70      2.10 o
  13   1   1        5.36        3.16      1.62 o
  14   1   1        4.95       -0.22      2.57 o
  15   1   1        0.27       -0.05      2.73 o
  16   1   1       13.23       14.79      3.95 o
 -16   2   1        1.51       -0.42      2.89 o
 -15   2   1        5.22        9.17      3.30 o
 -14   2   1        0.37       -1.32      1.97 o
 -13   2   1       53.85       51.18      4.13 o
 -12   2   1       26.24       27.59      5.16 o
 -11   2   1        0.82       -1.55      1.37 o
 -10   2   1       44.77       41.91      3.18 o
  -9   2   1       57.02       55.71      2.55 o
  -8   2   1      288.16      280.38      4.24 o
  -7   2   1      249.08      274.40      4.01 o
  -6   2   1      608.99      676.64      8.33 o
  -5   2   1       63.60       61.62      1.40 o
  -4   2   1     1099.66     1049.80      9.86 o
  -3   2   1       37.31       39.56      1.02 o
  -2   2   1     1238.73     1222.14     10.06 o
  -1   2   1     1574.62     1538.96     17.92 o
   0   2   1     2469.45     2481.87     31.23 o
   1   2   1      541.21      526.17      6.47 o
   2   2   1      756.44      716.73      7.09 o
   3   2   1       71.34       68.10      1.19 o
   4   2   1      143.41      142.33      2.04 o
   5   2   1      645.97      601.89      6.42 o
   6   2   1      582.74      579.63      6.33 o
   7   2   1      122.46      124.24      2.43 o
   8   2   1       11.96       13.20      1.13 o
   9   2   1      104.21      107.79      2.67 o
  10   2   1       48.86       53.33      3.04 o
  11   2   1       26.25       24.37      3.72 o
  12   2   1        5.71        4.17      1.86 o
  13   2   1        5.65        5.65      1.82 o
  14   2   1        4.59        6.67      2.34 o
  15   2   1        8.93        7.92      3.76 o
  16   2   1        6.34        4.46      3.88 o
 -15   3   1       13.01       12.20      2.91 o
 -14   3   1       12.57       18.78      3.12 o
 -13   3   1        2.59        2.13      2.11 o
 -12   3   1       45.00       44.76      3.73 o
 -11   3   1       30.13       29.52      3.01 o
 -10   3   1        0.75        3.30      1.45 o
  -9   3   1       81.08       86.94      3.62 o
  -8   3   1      123.37      112.47      4.68 o
  -7   3   1      396.23      384.46      6.50 o
  -6   3   1      103.52      119.28      2.66 o
  -5   3   1      229.48      233.35      3.21 o
  -4   3   1      230.37      250.80      2.91 o
  -3   3   1      303.88      321.40      4.22 o
  -2   3   1      171.10      192.04      2.94 o
  -1   3   1     1368.26     1435.77     21.04 o
   0   3   1     1697.35     1763.65     22.89 o
   1   3   1     3540.77     3906.07     54.82 o
   2   3   1      334.14      373.23      5.09 o
   3   3   1       51.35       41.81      1.12 o
   4   3   1       42.36       48.88      1.27 o
   5   3   1      137.63      133.11      2.36 o
   6   3   1      135.09      144.08      3.53 o
   7   3   1       12.37       10.33      0.91 o
   8   3   1      188.78      180.22      3.53 o
   9   3   1        7.79        5.07      1.39 o
  10   3   1        2.45        2.07      1.44 o
  11   3   1       30.85       32.24      2.66 o
  12   3   1        3.67        2.86      1.66 o
  13   3   1        1.38        1.42      1.68 o
  14   3   1        0.17       -1.41      1.78 o
  15   3   1        1.38        4.63      2.37 o
 -14   4   1        5.47        4.53      2.69 o
 -13   4   1       18.33       23.21      3.62 o
 -12   4   1        5.76        7.82      2.85 o
 -11   4   1       14.47        9.19      2.24 o
 -10   4   1       40.65       39.85      2.82 o
  -9   4   1      217.65      218.67      7.31 o
  -8   4   1      110.90      105.89      2.87 o
  -7   4   1      182.20      177.44      3.25 o
  -6   4   1      173.71      176.09      2.97 o
  -5   4   1       87.61       79.82      3.76 o
  -4   4   1      511.61      524.16      7.21 o
  -3   4   1       29.72       26.29      0.97 o
  -2   4   1      338.85      339.97      6.12 o
  -1   4   1      414.07      455.48      9.10 o
   0   4   1      256.92      276.39      6.14 o
   1   4   1      425.92      426.93      8.69 o
   2   4   1      356.71      373.31      5.66 o
   3   4   1      155.59      159.04      2.88 o
   4   4   1      201.41      200.70      4.21 o
   5   4   1       50.62       44.05      1.66 o
   6   4   1      424.43      403.70      5.05 o
   7   4   1       79.81       77.48      2.86 o
   8   4   1        3.92        4.50      1.03 o
   9   4   1       61.82       56.70      3.08 o
  10   4   1        8.86       11.96      1.90 o
  11   4   1        2.72        2.61      1.81 o
  12   4   1       17.45       18.79      2.77 o
  13   4   1        7.43        8.84      2.44 o
  14   4   1        4.13        5.38      2.66 o
 -13   5   1        2.36       -0.78      3.65 o
 -12   5   1        1.03        1.92      3.08 o
 -11   5   1       23.67       27.87      3.23 o
 -10   5   1       35.40       35.31      5.15 o
  -9   5   1       33.72       34.18      2.59 o
  -8   5   1       66.49       58.95      3.63 o
  -7   5   1       72.08       71.29      3.68 o
  -6   5   1      128.24      124.88      4.30 o
  -5   5   1       36.60       34.58      2.08 o
  -4   5   1       11.45       11.31      2.34 o
  -3   5   1       33.48       32.26      1.10 o
  -2   5   1      152.75      153.26      3.58 o
  -1   5   1      283.56      301.59      9.92 o
   0   5   1       17.32       29.09      3.55 o
   1   5   1       31.99       32.07      2.05 o
   2   5   1       50.46       59.79      1.83 o
   3   5   1      149.90      149.88      3.47 o
   4   5   1       13.72       14.56      1.20 o
   5   5   1      697.44      659.81     13.03 o
   6   5   1      225.07      228.19      7.30 o
   7   5   1      141.38      138.51      3.90 o
   8   5   1        9.44        9.43      2.62 o
   9   5   1        5.57        4.24      1.42 o
  10   5   1       11.64        9.77      1.93 o
  11   5   1       46.54       46.52      4.94 o
  12   5   1       12.13       17.48      2.57 o
  13   5   1       22.69       25.54      3.21 o
 -11   6   1       10.95       11.18      4.56 o
 -10   6   1       17.31       17.34      4.79 o
  -9   6   1        4.15        3.82      2.63 o
  -8   6   1       46.38       39.61      4.33 o
  -7   6   1       27.51       30.80      7.41 o
  -6   6   1       17.17       21.47      2.18 o
  -5   6   1       38.13       36.73      2.28 o
  -4   6   1      167.91      152.49      4.00 o
  -3   6   1        0.24       -0.26      0.66 o
  -2   6   1       42.11       43.97      4.67 o
  -1   6   1      197.92      181.37      7.98 o
   0   6   1       39.87       34.10      4.11 o
   1   6   1      117.11      116.34     10.49 o
   2   6   1       67.04       67.92      2.46 o
   3   6   1       30.00       29.01      2.04 o
   4   6   1       81.67       81.59      3.09 o
   5   6   1       38.02       36.14      2.56 o
   6   6   1       17.52       15.31      3.23 o
   7   6   1       32.18       27.53      3.54 o
   8   6   1       20.83       21.10      6.96 o
   9   6   1        7.77        6.59      2.85 o
  10   6   1       18.48       16.61      3.50 o
  11   6   1        2.59        0.41      2.85 o
  -9   7   1       36.32       36.04      5.93 o
  -8   7   1       47.43       54.98      6.39 o
  -7   7   1       19.42       23.02      3.54 o
  -6   7   1       43.98       40.80      4.56 o
  -5   7   1        1.88        0.20      1.27 o
  -4   7   1       25.97       28.43      2.16 o
  -3   7   1        8.77        7.70      1.27 o
  -2   7   1       21.29       25.56      5.02 o
  -1   7   1       12.12       14.83      5.02 o
   0   7   1       64.44       55.21      7.98 o
   1   7   1       17.01        7.98      4.56 o
   2   7   1       16.69       15.57      1.55 o
   3   7   1        1.80       -0.22      1.88 o
   4   7   1       18.45       19.35      2.91 o
   5   7   1        2.74        3.41      1.48 o
   6   7   1       12.88        9.93      3.88 o
   7   7   1        0.80        2.97      3.76 o
   8   7   1        3.20        1.59      2.57 o
   9   7   1        1.67       -0.64      2.57 o
  -4   8   1        1.34        2.28      1.61 o
  -3   8   1        0.20        1.60      1.29 o
  -1   8   1       10.04       15.06      5.47 o
   0   8   1        5.02        3.88      4.33 o
   1   8   1        3.88        2.05      3.88 o
   2   8   1        7.58        7.91      1.70 o
   3   8   1        0.03        1.90      1.84 o
   4   8   1        0.86        2.23      1.37 o
 -16   0   2        1.23        1.60      4.33 o
 -15   0   2        0.29       -4.79      3.19 o
 -14   0   2       66.90       33.76      6.39 o
 -13   0   2       10.96        0.46      3.88 o
 -12   0   2        4.18        0.79      2.17 o
 -11   0   2      104.99      102.56      6.80 o
 -10   0   2       50.24       46.70      2.48 o
  -9   0   2        7.54        6.64      1.27 o
  -8   0   2      236.60      242.48      9.57 o
  -7   0   2      429.32      483.21      9.60 o
  -6   0   2       16.31       15.88      1.42 o
  -5   0   2       55.24       59.22      2.57 o
  -4   0   2     2290.49     2273.38     28.95 o
  -3   0   2     2160.23     2111.29     24.40 o
  -2   0   2      238.04      245.11      3.40 o
  -1   0   2      387.43      370.92      6.03 o
   0   0   2     3584.99     3423.29     38.62 o
   1   0   2      133.40      132.24      1.99 o
   2   0   2       36.56       37.47      1.50 o
   3   0   2        1.92        2.44      0.62 o
   4   0   2        7.77        6.05      0.85 o
   5   0   2       69.34       62.33      2.30 o
   6   0   2       43.28       47.40      4.34 o
   7   0   2       41.35       38.28      2.10 o
   8   0   2      176.61      184.74      4.83 o
   9   0   2       62.58       54.61      2.84 o
  10   0   2       41.94       48.67      3.14 o
  11   0   2       18.52       20.40      2.10 o
  12   0   2       25.99       25.68      3.95 o
  13   0   2       23.47       28.29      5.47 o
  14   0   2        3.86        8.21      4.33 o
  15   0   2        0.51       -0.68      3.88 o
  16   0   2       29.05       30.11      6.84 o
 -16   1   2        3.40        9.06      3.70 o
 -15   1   2        0.46        1.38      5.25 o
 -14   1   2       18.71        9.48      3.30 o
 -13   1   2       32.07       27.54      3.20 o
 -12   1   2       38.44       34.40      3.37 o
 -11   1   2        5.60        6.66      2.65 o
 -10   1   2        1.99        2.99      1.81 o
  -9   1   2       17.96       17.14      1.50 o
  -8   1   2      185.16      209.56      4.36 o
  -7   1   2        8.46        7.74      1.16 o
  -6   1   2      250.88      274.36      3.98 o
  -5   1   2      921.65      997.39     10.14 o
  -4   1   2      716.63      724.13      7.47 o
  -3   1   2      579.16      540.25      5.34 o
  -2   1   2      658.88      614.80      6.52 o
  -1   1   2     1309.75     1241.23     10.57 o
   0   1   2      224.36      219.13      2.34 o
   1   1   2     1104.78     1054.48      9.99 o
   2   1   2     6615.83     6371.41     58.61 o
   3   1   2     2950.91     2848.74     28.22 o
   4   1   2      833.34      844.85      9.05 o
   5   1   2      244.11      240.69      3.57 o
   6   1   2       22.29       31.24      2.14 o
   7   1   2        8.49        9.40      1.12 o
   8   1   2      122.10      125.23      2.67 o
   9   1   2      150.94      157.04      3.58 o
  10   1   2      145.57      144.81      3.16 o
  11   1   2      144.85      139.50      5.70 o
  12   1   2       24.22       27.85      3.72 o
  13   1   2        5.73        6.38      1.75 o
  14   1   2        5.24        5.80      4.68 o
  15   1   2       29.65       36.43      4.92 o
  16   1   2       43.23       53.35      9.81 o
 -16   2   2        4.52        8.68      3.61 o
 -15   2   2        3.44        1.13      2.82 o
 -14   2   2       19.60       22.44      3.22 o
 -13   2   2       65.24       64.95      4.56 o
 -12   2   2        6.59        3.08      1.98 o
 -11   2   2       14.46       17.16      2.46 o
 -10   2   2       75.36       77.58      4.29 o
  -9   2   2       58.08       67.26      3.03 o
  -8   2   2       88.03       81.12      2.29 o
  -7   2   2       58.10       65.68      1.98 o
  -6   2   2      127.80      149.79      2.59 o
  -5   2   2      443.68      495.15      5.77 o
  -4   2   2      516.97      524.31      5.32 o
  -3   2   2      116.29      112.01      1.93 o
  -2   2   2     1966.66     1922.16     22.42 o
  -1   2   2      252.39      256.84      2.53 o
   0   2   2      265.53      276.29      2.98 o
   1   2   2      247.58      231.53      2.81 o
   2   2   2      477.28      496.47      5.79 o
   3   2   2      225.69      209.67      2.61 o
   4   2   2      883.83      796.07      8.66 o
   5   2   2      472.35      480.49      6.15 o
   6   2   2      275.38      273.55      4.34 o
   7   2   2        0.01        0.10      0.51 o
   8   2   2       32.57       33.06      1.37 o
   9   2   2        2.33        3.73      0.93 o
  10   2   2       43.30       39.14      2.68 o
  11   2   2       27.11       28.41      2.53 o
  12   2   2       20.34       22.43      3.52 o
  13   2   2        7.10        5.94      2.01 o
  14   2   2        1.23        0.08      3.10 o
  15   2   2       23.81       27.50      4.51 o
  16   2   2        0.46        2.92      3.18 o
 -15   3   2        2.54        1.26      2.42 o
 -14   3   2        1.44        3.48      2.14 o
 -13   3   2       95.85      102.59      5.73 o
 -12   3   2       93.31       92.20      5.22 o
 -11   3   2        1.29       -0.47      1.60 o
 -10   3   2       66.14       56.86      3.71 o
  -9   3   2       96.38       91.60      5.57 o
  -8   3   2        5.39        3.21      0.77 o
  -7   3   2       35.21       41.17      1.83 o
  -6   3   2      140.80      137.68      3.88 o
  -5   3   2      234.04      237.87      3.84 o
  -4   3   2       58.54       61.64      1.42 o
  -3   3   2      100.82      111.06      1.98 o
  -2   3   2      242.54      230.58      2.95 o
  -1   3   2      592.15      672.20      9.08 o
   0   3   2      652.01      657.66      9.81 o
   1   3   2      352.82      341.83      5.12 o
   2   3   2      276.36      271.14      3.90 o
   3   3   2      216.21      212.72      3.10 o
   4   3   2       67.63       73.97      2.03 o
   5   3   2       62.10       62.85      1.53 o
   6   3   2       32.51       32.17      1.65 o
   7   3   2       70.57       70.48      1.90 o
   8   3   2      151.63      144.71      2.78 o
   9   3   2       20.30       16.17      1.90 o
  10   3   2       10.26        7.17      1.64 o
  11   3   2       32.18       28.60      2.57 o
  12   3   2       32.68       29.07      2.73 o
  13   3   2        1.44        1.12      1.64 o
  14   3   2        1.73        1.40      1.82 o
  15   3   2        4.90        2.08      2.90 o
 -14   4   2       17.75       17.79      5.70 o
 -13   4   2       16.07       10.81      3.12 o
 -12   4   2       43.81       44.76      4.42 o
 -11   4   2       79.47       77.38      5.39 o
 -10   4   2       50.65       47.72      3.51 o
  -9   4   2       25.60       19.34      2.24 o
  -8   4   2      170.29      177.23      4.65 o
  -7   4   2      109.13      110.84      3.71 o
  -6   4   2       85.84       84.32      1.95 o
  -5   4   2       65.44       74.36      2.23 o
  -4   4   2       46.15       53.92      1.73 o
  -3   4   2       13.17       13.60      0.83 o
  -2   4   2      575.97      597.08      7.72 o
  -1   4   2      288.91      294.71      7.73 o
   0   4   2      542.58      548.90     12.82 o
   1   4   2       89.21       93.52      2.63 o
   2   4   2       10.63       10.41      0.94 o
   3   4   2      244.38      234.94      4.02 o
   4   4   2       53.15       52.39      1.58 o
   5   4   2       24.79       29.87      1.58 o
   6   4   2      132.70      134.96      2.54 o
   7   4   2       24.04       23.49      1.55 o
   8   4   2      112.32      111.49      2.95 o
   9   4   2       63.31       58.42      3.55 o
  10   4   2        5.20        5.63      1.66 o
  11   4   2        6.67        6.58      2.08 o
  12   4   2        5.12        4.43      2.07 o
  13   4   2        5.22        9.54      2.55 o
  14   4   2        0.41        1.94      2.11 o
 -13   5   2        5.45        6.13      2.74 o
 -12   5   2       15.31       14.45      3.01 o
 -11   5   2       29.73       26.10      3.23 o
 -10   5   2       28.73       34.86      3.38 o
  -9   5   2        6.31        4.33      1.76 o
  -8   5   2       20.63       17.74      2.74 o
  -7   5   2      102.58      112.04      4.08 o
  -6   5   2      106.40      100.62      4.58 o
  -5   5   2       34.07       31.79      2.38 o
  -4   5   2       18.48       18.91      1.53 o
  -3   5   2       34.49       39.77      1.63 o
  -2   5   2       15.35       18.07      0.96 o
  -1   5   2       27.52       33.93      2.58 o
   0   5   2      185.14      197.79      7.64 o
   1   5   2       55.05       57.25      1.78 o
   2   5   2      361.54      363.11      6.44 o
   3   5   2      141.55      133.05      5.43 o
   4   5   2      147.91      149.98      3.70 o
   5   5   2      185.02      181.72      5.20 o
   6   5   2       33.60       34.50      1.90 o
   7   5   2       54.03       46.98      3.23 o
   8   5   2       17.97       15.91      3.42 o
   9   5   2      100.98      101.90      5.31 o
  10   5   2        4.96        3.86      1.72 o
  11   5   2        6.94        7.72      3.88 o
  12   5   2        6.52        4.10      2.04 o
  13   5   2       17.80       15.62      2.78 o
 -11   6   2       19.79       15.74      4.79 o
 -10   6   2       22.95       29.20      5.25 o
  -9   6   2        4.73        2.28      3.19 o
  -8   6   2       50.69       57.49      6.16 o
  -7   6   2        3.72        1.37      2.51 o
  -6   6   2       11.60       13.12      1.92 o
  -5   6   2       30.70       39.75      2.66 o
  -4   6   2        3.14        1.88      1.18 o
  -3   6   2        1.09        2.02      0.84 o
  -2   6   2      179.29      174.22      4.30 o
  -1   6   2        2.35        3.01      2.97 o
   0   6   2       36.53       28.52      5.47 o
   1   6   2       94.82      100.09      3.06 o
   2   6   2       42.64       35.95      3.95 o
   3   6   2       27.73       27.71      2.18 o
   4   6   2      197.14      206.17      4.68 o
   5   6   2       45.49       45.66      3.61 o
   6   6   2       42.55       43.99      5.80 o
   7   6   2       23.11       21.49      3.38 o
   8   6   2       40.15       43.04      4.43 o
   9   6   2        0.04        0.26      2.40 o
  10   6   2        3.52        5.15      4.68 o
  11   6   2        4.50        1.11      3.08 o
  -8   7   2        5.69        8.21      3.42 o
  -7   7   2       36.74       39.46      5.25 o
  -6   7   2       18.21       15.97      3.65 o
  -5   7   2        5.15        3.00      1.49 o
  -4   7   2        2.63        1.81      1.40 o
  -3   7   2        7.27        8.75      1.23 o
  -2   7   2        2.64        5.73      1.23 o
  -1   7   2       74.38       74.43      3.35 o
   0   7   2        0.59        3.44      1.49 o
   1   7   2        5.62        5.91      1.94 o
   2   7   2       37.46       38.77      3.38 o
   3   7   2       14.86       15.78      3.13 o
   4   7   2       28.58       26.29      1.86 o
   5   7   2        9.15        4.27      1.56 o
   6   7   2       10.88       14.14      2.87 o
   7   7   2       20.77       17.73      3.40 o
   8   7   2       12.14       14.24      3.40 o
  -4   8   2       11.30       15.51      2.97 o
  -3   8   2       13.37       15.70      1.82 o
  -2   8   2       22.46       24.26      1.92 o
  -1   8   2       13.09       14.42      1.69 o
   0   8   2       10.90       11.45      1.54 o
   1   8   2        1.03        1.56      1.24 o
   2   8   2        1.08        1.01      1.41 o
   3   8   2        7.77        8.09      2.28 o
   4   8   2       12.24       14.60      1.86 o
 -16   0   3        0.71       -1.82      4.33 o
 -15   0   3        6.44       22.13      6.16 o
 -14   0   3        6.48       13.92      5.02 o
 -13   0   3       16.86       16.20      5.25 o
 -12   0   3      125.73      124.96      7.07 o
 -11   0   3        2.38        5.28      2.40 o
 -10   0   3        7.39        7.27      1.77 o
  -9   0   3        0.03        0.61      1.04 o
  -8   0   3       47.22       49.82      2.51 o
  -7   0   3       50.38       53.16      2.56 o
  -6   0   3       10.02       13.03      1.92 o
  -5   0   3      309.12      275.08      6.41 o
  -4   0   3       26.83       27.71      1.38 o
  -3   0   3      137.37      127.28      2.38 o
  -2   0   3       13.00       15.80      0.97 o
  -1   0   3        0.08       -0.69      0.46 o
   0   0   3      792.07      819.60      9.81 o
   1   0   3      509.60      481.14      6.07 o
   2   0   3       74.68       64.80      1.47 o
   3   0   3      342.19      324.01      5.00 o
   4   0   3      397.09      407.52      6.93 o
   5   0   3      312.41      296.34      8.33 o
   6   0   3      237.67      227.76      6.93 o
   7   0   3       97.89      112.94      3.52 o
   8   0   3      250.71      247.27      6.07 o
   9   0   3       15.66       14.87      1.77 o
  10   0   3      669.15      706.48     14.07 o
  11   0   3        9.00        6.69      1.74 o
  12   0   3       16.38       21.52      2.69 o
  13   0   3        0.74       -4.11      2.74 o
  14   0   3        0.69       -2.28      3.19 o
  15   0   3        4.83        5.93      4.11 o
  16   0   3       21.84       30.34      6.84 o
 -16   1   3        5.09       11.10      3.79 o
 -15   1   3        1.45       -3.93      2.62 o
 -14   1   3        4.38        9.12      4.56 o
 -13   1   3       49.76       54.75      4.25 o
 -12   1   3      107.72       89.46      5.11 o
 -11   1   3       82.34       64.82      4.17 o
 -10   1   3       51.70       52.40      3.01 o
  -9   1   3       62.48       69.30      3.32 o
  -8   1   3       14.70       14.78      1.03 o
  -7   1   3      239.03      266.60      5.10 o
  -6   1   3       45.42       53.50      2.57 o
  -5   1   3      153.22      159.06      2.67 o
  -4   1   3       42.21       39.23      1.26 o
  -3   1   3      961.66      938.53      9.94 o
  -2   1   3      189.92      180.64      2.09 o
  -1   1   3      307.07      295.98      3.51 o
   0   1   3     1494.85     1407.40     14.15 o
   1   1   3     2553.72     2417.35     28.24 o
   2   1   3     2144.26     2088.06     20.87 o
   3   1   3      335.31      326.81      4.25 o
   4   1   3     1617.65     1605.56     16.50 o
   5   1   3      231.28      215.19      3.14 o
   6   1   3        8.55        7.15      0.86 o
   7   1   3      200.68      169.87      3.36 o
   8   1   3      372.96      380.98      6.68 o
   9   1   3     1064.55     1069.52     14.59 o
  10   1   3      183.51      182.28      3.79 o
  11   1   3       43.14       44.29      3.11 o
  12   1   3       37.51       34.37      2.76 o
  13   1   3        0.59       -2.43      1.62 o
  14   1   3        9.65       17.37      3.79 o
  15   1   3        3.57        1.86      3.01 o
  16   1   3       14.42       20.15      4.42 o
 -15   2   3        2.83        0.52      2.79 o
 -14   2   3        6.12        9.17      2.63 o
 -13   2   3       37.48       26.61      3.33 o
 -12   2   3      123.43      129.56      5.92 o
 -11   2   3       74.48       64.35      4.19 o
 -10   2   3       36.58       35.67      3.09 o
  -9   2   3        3.95        4.03      1.10 o
  -8   2   3       95.85       91.41      2.61 o
  -7   2   3       64.88       71.45      1.76 o
  -6   2   3      145.84      145.61      2.83 o
  -5   2   3      277.20      275.67      3.71 o
  -4   2   3      146.74      130.74      2.10 o
  -3   2   3       85.06       83.44      1.75 o
  -2   2   3      182.45      175.20      4.02 o
  -1   2   3       52.27       51.46      1.24 o
   0   2   3      397.06      410.05      5.23 o
   1   2   3       34.69       32.05      0.98 o
   2   2   3      823.27      812.89      8.58 o
   3   2   3       26.71       22.43      0.99 o
   4   2   3      816.36      837.58      9.76 o
   5   2   3      602.90      588.46      7.36 o
   6   2   3       15.65       15.57      1.06 o
   7   2   3       37.79       38.14      1.50 o
   8   2   3       46.87       38.55      1.72 o
   9   2   3      257.05      254.86      4.46 o
  10   2   3      130.19      124.00      4.23 o
  11   2   3      172.81      161.48      5.59 o
  12   2   3       25.01       25.99      2.59 o
  13   2   3        2.59        4.08      1.88 o
  14   2   3        1.05        2.72      2.63 o
  15   2   3        7.23        8.86      3.38 o
 -15   3   3        8.98       10.74      2.78 o
 -14   3   3        0.25       -2.75      1.83 o
 -13   3   3       47.19       44.62      3.99 o
 -12   3   3       13.88       13.32      2.82 o
 -11   3   3      135.31      119.62      5.18 o
 -10   3   3       30.34       25.92      2.72 o
  -9   3   3        7.47        7.77      1.81 o
  -8   3   3        4.79        4.70      0.82 o
  -7   3   3       19.32       18.94      1.12 o
  -6   3   3       16.35       18.00      1.09 o
  -5   3   3       72.34       79.92      2.05 o
  -4   3   3      181.86      188.00      2.96 o
  -3   3   3       35.22       39.07      1.12 o
  -2   3   3      282.15      322.82      4.08 o
  -1   3   3       35.38       30.88      0.90 o
   0   3   3      478.43      474.64      6.02 o
   1   3   3      364.88      424.95      5.59 o
   2   3   3      149.68      155.23      2.46 o
   3   3   3       93.89      110.35      1.69 o
   4   3   3      282.97      278.11      3.67 o
   5   3   3      439.36      456.55      5.59 o
   6   3   3      146.63      161.25      3.01 o
   7   3   3       33.28       29.26      1.36 o
   8   3   3        0.41       -0.21      0.71 o
   9   3   3      271.01      262.73      6.31 o
  10   3   3       70.01       67.19      4.41 o
  11   3   3      102.49      100.88      4.50 o
  12   3   3       17.41       22.06      2.86 o
  13   3   3       33.13       28.27      2.85 o
  14   3   3        7.57        7.43      2.12 o
  15   3   3       12.17       22.18      4.18 o
 -14   4   3        5.47        6.86      3.01 o
 -13   4   3        1.29        0.82      4.33 o
 -12   4   3       64.17       66.44      5.20 o
 -11   4   3       44.60       43.58      4.16 o
 -10   4   3       44.69       42.09      5.36 o
  -9   4   3      124.66      102.02      4.44 o
  -8   4   3       82.31       89.11      4.41 o
  -7   4   3       73.57       79.32      2.21 o
  -6   4   3       17.90       17.72      1.12 o
  -5   4   3       63.13       60.03      1.65 o
  -4   4   3        1.83        2.01      0.75 o
  -3   4   3       31.95       32.41      1.31 o
  -2   4   3      229.15      247.40      3.71 o
  -1   4   3        5.45        3.94      0.73 o
   0   4   3      118.54      124.75      2.80 o
   1   4   3       34.35       39.82      1.60 o
   2   4   3      160.20      159.83      5.14 o
   3   4   3      272.19      279.37      4.18 o
   4   4   3      106.29       99.09      2.74 o
   5   4   3      179.97      183.20      3.54 o
   6   4   3      131.93      127.18      2.91 o
   7   4   3      195.91      191.16      5.91 o
   8   4   3       69.78       71.60      2.80 o
   9   4   3       38.51       33.48      3.62 o
  10   4   3      126.58      126.84      4.52 o
  11   4   3        9.24        5.76      2.04 o
  12   4   3       12.48       10.68      2.34 o
  13   4   3        8.25       10.68      2.55 o
  14   4   3        2.42        3.78      3.04 o
 -13   5   3       35.83       34.18      4.56 o
 -12   5   3       32.88       31.78      4.22 o
 -11   5   3       19.48       15.95      3.08 o
 -10   5   3       28.91       30.80      5.47 o
  -9   5   3       14.90       14.10      2.28 o
  -8   5   3        0.95       -1.18      2.00 o
  -7   5   3        4.49        4.48      1.85 o
  -6   5   3       10.81       12.36      1.82 o
  -5   5   3       17.38       16.32      1.79 o
  -4   5   3       58.95       57.02      3.65 o
  -3   5   3       99.84       92.48      2.57 o
  -2   5   3       88.48       93.40      1.98 o
  -1   5   3       43.90       45.54      1.76 o
   0   5   3       68.87       61.74      2.02 o
   1   5   3       18.01       22.79      2.40 o
   2   5   3      171.04      175.37      3.98 o
   3   5   3      172.58      168.67      3.70 o
   4   5   3      142.56      142.81      3.68 o
   5   5   3       75.11       78.32      2.97 o
   6   5   3       75.10       71.73      3.23 o
   7   5   3       29.20       28.93      2.62 o
   8   5   3       86.52       86.10      5.92 o
   9   5   3       23.27       21.11      2.06 o
  10   5   3       25.72       28.48      2.73 o
  11   5   3       17.30       19.02      2.46 o
  12   5   3        1.04       -2.23      1.77 o
  13   5   3        0.84        0.37      2.15 o
 -11   6   3        7.36        2.05      3.88 o
 -10   6   3       11.01       20.53      5.02 o
  -9   6   3        8.40        5.93      3.42 o
  -8   6   3       16.98       15.51      3.88 o
  -7   6   3       13.17       11.55      2.50 o
  -6   6   3       20.34       35.65     16.99 o
  -5   6   3       76.49       80.60      4.02 o
  -4   6   3       58.65       59.29      2.87 o
  -3   6   3       48.09       45.18      2.51 o
  -2   6   3       36.09       33.34      1.60 o
  -1   6   3        9.69        9.22      1.35 o
   0   6   3       86.22       87.49      3.63 o
   1   6   3        0.41        0.63      1.36 o
   2   6   3      225.84      236.50      6.52 o
   3   6   3       43.02       42.53      2.04 o
   4   6   3      126.14      130.78      3.70 o
   5   6   3       51.15       56.83      3.15 o
   6   6   3       40.21       36.98      3.34 o
   7   6   3       26.19       29.82      3.78 o
   8   6   3        9.25       11.28      3.01 o
   9   6   3        5.68        4.82      2.74 o
  10   6   3       13.40       10.97      3.33 o
  11   6   3        0.35        2.74      2.90 o
  -8   7   3       15.78       19.85      4.33 o
  -7   7   3        1.97        1.14      2.97 o
  -6   7   3       15.55       15.65      2.95 o
  -5   7   3       15.62       18.00      2.87 o
  -4   7   3       10.63        9.93      1.77 o
  -3   7   3       13.74       13.82      1.44 o
  -2   7   3       17.25       16.32      2.07 o
  -1   7   3        2.51        2.41      1.22 o
   0   7   3       21.38       20.74      1.89 o
   1   7   3       79.85       86.00      7.80 o
   2   7   3        2.07        1.43      1.71 o
   3   7   3        6.68        9.20      1.25 o
   4   7   3       20.49       15.67      1.89 o
   5   7   3       38.18       36.51      2.84 o
   6   7   3       25.64       25.57      3.55 o
   7   7   3        1.34        5.45      3.19 o
   8   7   3        1.50        2.76      2.63 o
  -4   8   3        1.90        0.03      1.99 o
  -3   8   3        1.47        1.98      1.84 o
  -2   8   3       13.74       18.95      1.57 o
  -1   8   3        0.56       -0.15      1.42 o
   0   8   3       21.30       23.56      2.46 o
   1   8   3        5.96       10.98      1.82 o
   2   8   3        6.45        3.95      2.04 o
   3   8   3       18.42       22.69      3.31 o
   4   8   3        9.86        9.74      2.60 o
 -16   0   4        1.52        0.00      4.56 o
 -15   0   4        1.93        2.74      4.33 o
 -14   0   4       19.90       17.57      5.25 o
 -13   0   4       31.94       26.23      6.16 o
 -12   0   4       27.39       29.72      3.86 o
 -11   0   4       18.47       17.12      3.12 o
 -10   0   4      109.34      103.91      4.92 o
  -9   0   4        4.60        2.32      1.20 o
  -8   0   4        0.13       -1.13      0.97 o
  -7   0   4       10.19       12.34      2.17 o
  -6   0   4        3.11        3.18      1.17 o
  -5   0   4       25.38       27.46      2.05 o
  -4   0   4       28.99       31.82      2.02 o
  -3   0   4       14.95       13.77      1.23 o
  -2   0   4        1.01       -0.40      0.48 o
  -1   0   4        0.00       -0.64      0.43 o
   0   0   4       56.15       52.60      1.33 o
   1   0   4     2698.63     2719.00     31.29 o
   2   0   4      724.81      737.65      9.22 o
   3   0   4       60.54       56.92      1.71 o
   4   0   4       16.31       13.11      1.32 o
   5   0   4      165.97      145.21      5.35 o
   6   0   4      175.31      150.96     10.27 o
   7   0   4       69.94       60.92      3.95 o
   8   0   4       65.13       63.35      3.04 o
   9   0   4       87.46       79.32      3.53 o
  10   0   4      866.96      868.33     16.84 o
  11   0   4      121.41      134.00      6.48 o
  12   0   4       53.77       57.80      7.07 o
  13   0   4        1.07       -2.97      2.51 o
  14   0   4        7.12        9.58      4.79 o
  16   0   4        0.48        0.00      4.33 o
 -16   1   4       19.75       26.07      4.84 o
 -15   1   4        1.28        5.55      3.14 o
 -14   1   4        2.54        2.78      2.73 o
 -13   1   4       34.23       33.03      3.59 o
 -12   1   4        1.73        4.31      2.10 o
 -11   1   4       45.89       38.55      3.49 o
 -10   1   4      109.29      113.95      3.87 o
  -9   1   4        1.02        1.75      1.50 o
  -8   1   4      168.80      158.27      4.38 o
  -7   1   4      142.35      150.96      3.70 o
  -6   1   4      461.12      444.74      6.12 o
  -5   1   4      112.31      119.03      2.30 o
  -4   1   4      712.88      723.12      8.18 o
  -3   1   4      644.52      622.85      7.04 o
  -2   1   4       85.87       84.30      1.60 o
  -1   1   4       30.49       29.13      1.03 o
   0   1   4       68.27       67.74      1.34 o
   1   1   4     2262.64     2224.72     22.30 o
   2   1   4     4231.51     4127.14     40.76 o
   3   1   4     2793.37     2818.94     26.63 o
   4   1   4      633.08      648.12      7.87 o
   5   1   4       90.47       87.22      1.99 o
   6   1   4      583.31      595.40      7.59 o
   7   1   4      184.88      202.07      4.42 o
   8   1   4       92.75       91.75      3.31 o
   9   1   4      397.96      413.95      6.76 o
  10   1   4      120.74      116.33      2.85 o
  11   1   4      730.91      724.88     15.20 o
  12   1   4       84.91       84.36      4.10 o
  13   1   4        2.06        1.97      1.79 o
  14   1   4       10.39       14.96      3.63 o
  15   1   4       11.21       10.75      8.67 o
  16   1   4       15.98       12.70      5.25 o
 -15   2   4        6.66       10.75      3.67 o
 -14   2   4       19.34       29.56      4.06 o
 -13   2   4        5.78        4.81      2.27 o
 -12   2   4       22.33       20.14      5.61 o
 -11   2   4        0.61       -0.10      1.79 o
 -10   2   4       16.43       14.64      2.43 o
  -9   2   4       37.55       32.27      2.37 o
  -8   2   4       20.84       20.48      1.41 o
  -7   2   4        7.64        8.05      0.93 o
  -6   2   4      160.72      163.58      2.89 o
  -5   2   4        1.04        2.07      0.63 o
  -4   2   4      177.68      182.52      3.25 o
  -3   2   4       29.74       27.55      1.02 o
  -2   2   4      300.06      307.65      3.82 o
  -1   2   4       34.87       32.14      0.97 o
   0   2   4      274.34      271.63      3.55 o
   1   2   4      257.89      258.42      3.07 o
   2   2   4      749.75      760.58     11.28 o
   3   2   4      938.29      979.41     11.21 o
   4   2   4      596.29      627.64      7.23 o
   5   2   4      112.78      106.96      2.30 o
   6   2   4       39.70       38.90      1.58 o
   7   2   4      118.83      122.02      2.65 o
   8   2   4       23.74       24.28      1.45 o
   9   2   4        2.08        0.80      1.09 o
  10   2   4      894.66      901.97     15.65 o
  11   2   4      156.12      159.13      5.04 o
  12   2   4      105.32       99.17      4.62 o
  13   2   4       36.30       38.51      3.72 o
  14   2   4        1.39        2.50      2.69 o
  15   2   4        4.22        3.42      3.42 o
 -15   3   4        5.99        6.51      3.07 o
 -14   3   4       21.49       24.12      3.37 o
 -13   3   4       24.35       33.81      4.56 o
 -12   3   4        3.52        1.83      1.97 o
 -11   3   4       36.35       36.35      3.35 o
 -10   3   4       24.28       23.64      2.66 o
  -9   3   4       36.60       39.49      3.15 o
  -8   3   4       17.71       15.84      1.40 o
  -7   3   4       30.98       30.92      1.60 o
  -6   3   4       66.93       62.66      2.17 o
  -5   3   4       53.75       59.59      1.75 o
  -4   3   4       61.99       59.89      1.79 o
  -3   3   4      186.97      214.90      3.28 o
  -2   3   4      319.55      313.44      4.17 o
  -1   3   4      192.19      202.12      2.97 o
   0   3   4     1290.09     1321.22     14.54 o
   1   3   4      417.31      439.27      5.94 o
   2   3   4       77.75       78.25      1.71 o
   3   3   4      300.82      318.56      4.71 o
   4   3   4       11.74       12.60      0.90 o
   5   3   4      231.67      222.41      3.65 o
   6   3   4       61.57       63.91      2.25 o
   7   3   4       70.54       74.99      3.15 o
   8   3   4       37.53       39.08      1.97 o
   9   3   4      166.39      156.45      4.83 o
  10   3   4       11.70        7.19      1.73 o
  11   3   4      119.87       94.67      7.08 o
  12   3   4       30.75       36.84      4.05 o
  13   3   4       55.23       61.90      3.96 o
  14   3   4        0.50        1.58      2.50 o
  15   3   4       12.59       16.40      3.97 o
 -14   4   4        9.99       10.65      3.28 o
 -13   4   4       16.81       19.00      5.02 o
 -12   4   4       23.65       19.62      3.47 o
 -11   4   4       36.42       39.30      4.02 o
 -10   4   4       49.70       52.64      4.35 o
  -9   4   4       30.25       23.38      2.61 o
  -8   4   4       57.86       55.14      2.50 o
  -7   4   4        1.72        4.01      0.88 o
  -6   4   4       49.13       45.73      1.74 o
  -5   4   4       77.57       68.39      1.84 o
  -4   4   4        0.14       -0.04      0.50 o
  -3   4   4      207.43      203.24      2.87 o
  -2   4   4      162.65      174.31      3.38 o
  -1   4   4       33.72       31.53      1.38 o
   0   4   4       15.20       14.25      1.72 o
   1   4   4      309.36      313.48      5.88 o
   2   4   4       14.58       15.22      0.83 o
   3   4   4      544.16      546.50      7.46 o
   4   4   4        0.78        1.04      0.76 o
   5   4   4      137.03      136.31      3.35 o
   6   4   4       16.94       19.62      1.50 o
   7   4   4       95.93       93.72      2.61 o
   8   4   4       62.05       61.69      2.99 o
   9   4   4      130.84      128.00      5.37 o
  10   4   4       69.63       65.98      3.56 o
  11   4   4       19.01       22.79      2.84 o
  12   4   4       13.73       18.73      4.89 o
  13   4   4        0.61        0.76      2.11 o
  14   4   4        9.61       12.04      2.78 o
 -12   5   4        1.59       -0.36      2.24 o
 -11   5   4       26.40       33.88      3.78 o
 -10   5   4       85.78       89.09      5.15 o
  -9   5   4        8.28        6.91      2.19 o
  -8   5   4       22.15       24.04      2.57 o
  -7   5   4       24.64       26.31      2.04 o
  -6   5   4       20.78       20.50      2.19 o
  -5   5   4       17.33       11.96      1.73 o
  -4   5   4       26.52       27.48      1.81 o
  -3   5   4       21.62       23.82      1.75 o
  -2   5   4       54.21       47.39      2.11 o
  -1   5   4       37.41       34.73      1.49 o
   0   5   4       64.01       66.56      2.38 o
   1   5   4       68.31       70.70      2.55 o
   2   5   4      326.26      305.83      5.26 o
   3   5   4       16.79       18.04      1.52 o
   4   5   4      257.48      265.48      5.69 o
   5   5   4       57.38       48.58      2.04 o
   6   5   4       18.56       17.83      2.24 o
   7   5   4       18.35       16.13      3.65 o
   8   5   4       83.91       78.38      7.64 o
   9   5   4       25.98       25.94      2.33 o
  10   5   4       13.22       12.12      2.13 o
  11   5   4        9.53        8.73      3.19 o
  12   5   4        1.50        0.21      1.93 o
 -11   6   4        5.99        7.30      4.33 o
 -10   6   4        3.53        5.70      3.65 o
  -9   6   4        5.61        3.88      3.42 o
  -8   6   4        7.26        5.02      3.19 o
  -7   6   4       22.42       26.53      3.38 o
  -6   6   4       47.80       41.75      3.83 o
  -5   6   4       28.10       23.67      2.26 o
  -4   6   4       56.35       58.36      3.98 o
  -3   6   4       95.22       86.06      2.85 o
  -2   6   4       51.15       48.73      2.30 o
  -1   6   4       46.98       40.28      1.88 o
   0   6   4        7.45        6.22      2.14 o
   1   6   4       85.41       78.76      3.35 o
   2   6   4       34.80       39.02      3.36 o
   3   6   4       60.83       59.06      2.53 o
   4   6   4      126.93      133.97      5.97 o
   5   6   4       14.08       14.82      2.15 o
   6   6   4       14.15       14.44      2.17 o
   7   6   4       22.20       16.31      3.16 o
   8   6   4        7.53        5.48      6.96 o
   9   6   4        3.96        1.60      3.76 o
  10   6   4        8.90        2.28      2.85 o
  -8   7   4        7.29        7.30      3.65 o
  -7   7   4       14.49       15.06      4.11 o
  -6   7   4       28.19       36.27      4.79 o
  -5   7   4       15.99       13.63      2.69 o
  -4   7   4       20.64       16.30      2.52 o
  -3   7   4       18.75       18.59      1.74 o
  -2   7   4       13.88       15.74      1.54 o
  -1   7   4       28.92       30.84      3.31 o
   0   7   4        7.77        5.44      1.55 o
   1   7   4        1.71       -0.74      1.30 o
   2   7   4       33.53       33.80      2.63 o
   3   7   4        8.14        9.26      1.62 o
   4   7   4        6.66        4.16      1.92 o
   5   7   4       15.19       14.72      2.77 o
   6   7   4        1.48        1.01      2.45 o
   7   7   4        4.11        6.13      2.85 o
   8   7   4        3.12        2.54      2.74 o
  -3   8   4        1.71        2.51      1.45 o
  -2   8   4        3.43        0.23      1.37 o
  -1   8   4        1.88        0.34      1.81 o
   0   8   4       14.63       10.06      2.28 o
   1   8   4       10.39       17.81      3.08 o
   2   8   4        1.85        2.45      2.40 o
   3   8   4       23.39       33.68      2.52 o
 -16   0   5        5.83        6.39      5.02 o
 -15   0   5       15.33       26.92      6.62 o
 -14   0   5        0.05        4.11      4.11 o
 -13   0   5       72.27       67.98      8.67 o
 -12   0   5       52.52       48.13      7.30 o
 -11   0   5        1.74        1.69      2.17 o
 -10   0   5       41.89       44.38      4.60 o
  -9   0   5      201.50      199.46      5.83 o
  -8   0   5        6.81       13.41      3.76 o
  -7   0   5      403.38      371.11      8.69 o
  -6   0   5       11.89        8.03      2.19 o
  -5   0   5      451.25      470.74      9.79 o
  -4   0   5      124.82      121.17      3.85 o
  -3   0   5      333.72      339.93      7.28 o
  -2   0   5      914.06      842.26     15.06 o
  -1   0   5     1750.87     1681.66     21.79 o
   0   0   5     1820.34     1802.85     23.28 o
   1   0   5      238.39      253.43      4.26 o
   2   0   5      286.76      277.21      5.16 o
   3   0   5      818.34      777.47     18.13 o
   4   0   5     1794.36     1897.89     32.05 o
   5   0   5       92.62       92.11      3.29 o
   6   0   5       24.33       23.19      2.00 o
   7   0   5        1.35        3.10      1.27 o
   8   0   5        4.14        5.23      1.49 o
   9   0   5      324.13      304.56      6.57 o
  10   0   5      420.80      405.79      9.42 o
  11   0   5       94.24      102.28      5.61 o
  12   0   5      109.26      108.07      5.73 o
  13   0   5        0.89       -2.74      3.19 o
  14   0   5       17.33       14.37      5.25 o
  15   0   5       12.03       10.04      5.25 o
 -15   1   5        3.28        5.06      3.38 o
 -14   1   5       29.68       37.28      5.08 o
 -13   1   5        0.80       -0.55      2.04 o
 -12   1   5       86.34       90.47      5.35 o
 -11   1   5       32.58       24.02      4.16 o
 -10   1   5        0.40       -0.68      1.00 o
  -9   1   5       10.78       12.87      1.81 o
  -8   1   5       73.69       69.25      2.97 o
  -7   1   5        4.45        2.48      1.01 o
  -6   1   5       89.62       86.78      2.95 o
  -5   1   5      240.99      243.70      3.97 o
  -4   1   5      266.46      253.74      3.71 o
  -3   1   5      505.76      512.70      6.32 o
  -2   1   5      971.07      990.02     10.67 o
  -1   1   5      161.08      167.33      2.53 o
   0   1   5      200.72      178.39      2.62 o
   1   1   5      810.24      801.41      8.21 o
   2   1   5      219.08      217.75      2.89 o
   3   1   5      743.68      778.71      8.16 o
   4   1   5     2689.10     2820.99     26.93 o
   5   1   5      820.17      874.19     10.50 o
   6   1   5       19.61       22.31      1.41 o
   7   1   5      222.83      213.13      4.08 o
   8   1   5       60.99       72.56      2.54 o
   9   1   5       78.06       75.03      2.84 o
  10   1   5       89.49       95.87      3.01 o
  11   1   5      327.33      345.76      6.74 o
  12   1   5       12.79       14.03      2.14 o
  13   1   5        5.62        9.33      2.38 o
  14   1   5        4.96        7.07      3.06 o
  15   1   5       16.84       16.19      4.18 o
 -15   2   5       18.38       27.66      4.76 o
 -14   2   5        0.47       -1.04      2.11 o
 -13   2   5        4.84        5.27      2.36 o
 -12   2   5       37.83       41.62      3.80 o
 -11   2   5       21.43       22.05      2.94 o
 -10   2   5       29.09       26.24      2.73 o
  -9   2   5       69.57       74.33      4.25 o
  -8   2   5       27.87       24.85      1.70 o
  -7   2   5       67.20       66.28      2.13 o
  -6   2   5       29.22       25.39      1.40 o
  -5   2   5       53.19       46.94      1.73 o
  -4   2   5       30.31       28.80      1.32 o
  -3   2   5       75.91       75.36      1.83 o
  -2   2   5      338.89      340.56      4.59 o
  -1   2   5      212.95      223.51      3.31 o
   0   2   5       29.01       30.16      1.13 o
   1   2   5      128.50      118.65      2.14 o
   2   2   5        1.89        2.71      0.52 o
   3   2   5     1307.99     1375.77     13.66 o
   4   2   5     1069.43     1154.99     18.61 o
   5   2   5      741.98      821.72      9.36 o
   6   2   5      248.82      258.62      3.90 o
   7   2   5       12.80       15.45      1.21 o
   8   2   5       33.29       35.26      1.74 o
   9   2   5        7.99        8.68      1.64 o
  10   2   5       60.15       54.80      3.28 o
  11   2   5       22.93       22.15      2.45 o
  12   2   5       68.69       73.07      4.07 o
  13   2   5        5.26        7.45      2.80 o
  14   2   5        3.21        2.62      2.90 o
  15   2   5        2.28        3.43      3.05 o
 -14   3   5        7.08       10.22      2.82 o
 -13   3   5       12.71       13.80      2.99 o
 -12   3   5       45.79       50.54      4.05 o
 -11   3   5       43.81       42.44      3.67 o
 -10   3   5       32.14       38.67      3.84 o
  -9   3   5       71.76       66.95      2.67 o
  -8   3   5        8.15       12.47      1.39 o
  -7   3   5       37.03       36.67      2.01 o
  -6   3   5       73.72       66.48      2.37 o
  -5   3   5        4.94        4.84      0.81 o
  -4   3   5       58.90       61.44      1.82 o
  -3   3   5      192.39      196.77      3.00 o
  -2   3   5        2.51        1.08      0.46 o
  -1   3   5      113.08      112.85      2.37 o
   0   3   5      318.32      326.48      4.39 o
   1   3   5       26.63       29.27      1.12 o
   2   3   5       43.57       46.48      1.33 o
   3   3   5      228.01      250.41      3.80 o
   4   3   5      342.77      364.80      5.18 o
   5   3   5      252.23      257.29      4.94 o
   6   3   5       11.52       10.84      1.16 o
   7   3   5        3.22        4.06      1.35 o
   8   3   5       20.71       13.83      1.81 o
   9   3   5      162.45      168.40      5.30 o
  10   3   5       19.49       21.67      2.34 o
  11   3   5       91.61      103.99      4.74 o
  12   3   5        3.42        3.36      1.82 o
  13   3   5       27.89       35.45      3.19 o
  14   3   5        0.92        1.96      1.97 o
 -13   4   5       26.25       37.82      4.51 o
 -12   4   5        2.95        2.07      3.08 o
 -11   4   5       16.28       17.35      4.11 o
 -10   4   5       39.34       35.31      3.86 o
  -9   4   5      205.17      200.44      7.56 o
  -8   4   5       86.60       88.17      3.17 o
  -7   4   5       58.27       58.41      3.12 o
  -6   4   5        0.37       -0.45      0.69 o
  -5   4   5       51.43       52.22      1.86 o
  -4   4   5       62.02       58.76      1.73 o
  -3   4   5       45.14       44.76      1.53 o
  -2   4   5        8.90        9.20      0.80 o
  -1   4   5      306.95      286.79      4.03 o
   0   4   5       52.82       52.59      1.45 o
   1   4   5       14.04       13.52      0.82 o
   2   4   5      322.51      305.31      4.77 o
   3   4   5      160.72      160.90      3.20 o
   4   4   5      190.34      200.49      3.81 o
   5   4   5      146.19      139.00      2.67 o
   6   4   5       29.07       29.43      1.72 o
   7   4   5       48.38       50.64      2.15 o
   8   4   5      160.79      157.23      7.21 o
   9   4   5       66.64       72.67      3.72 o
  10   4   5       86.37       93.09      5.83 o
  11   4   5        2.10        4.14      2.04 o
  12   4   5        5.24        2.04      2.63 o
  13   4   5       18.79       17.29      3.94 o
 -12   5   5       13.45       15.16      3.07 o
 -11   5   5        7.41        5.85      4.56 o
 -10   5   5       11.76        9.93      2.52 o
  -9   5   5       31.69       25.90      3.12 o
  -8   5   5      128.88      113.70      7.07 o
  -7   5   5       50.79       48.76      2.95 o
  -6   5   5       16.21       13.37      1.29 o
  -5   5   5        0.68        0.62      1.36 o
  -4   5   5       43.36       39.13      2.27 o
  -3   5   5       14.17       12.20      1.43 o
  -2   5   5      226.01      213.21      5.39 o
  -1   5   5       67.98       73.44      4.88 o
   0   5   5       26.60       25.80      1.67 o
   1   5   5      291.24      282.52      8.09 o
   2   5   5      303.87      297.54      6.03 o
   3   5   5      138.92      146.87      3.97 o
   4   5   5      434.36      432.91      7.12 o
   5   5   5       27.43       26.73      2.02 o
   6   5   5       38.83       37.62      2.98 o
   7   5   5      138.34      136.62      7.00 o
   8   5   5       44.25       39.93      2.44 o
   9   5   5       43.45       41.55      2.94 o
  10   5   5       14.26       17.79      2.40 o
  11   5   5        2.01        1.74      2.49 o
  12   5   5        7.51        6.01      2.27 o
 -10   6   5        1.48       -2.97      2.97 o
  -9   6   5        2.80        1.60      3.42 o
  -8   6   5        2.95       -1.60      2.74 o
  -7   6   5       33.44       33.53      5.02 o
  -6   6   5       15.68       13.03      2.73 o
  -5   6   5       48.01       43.59      3.83 o
  -4   6   5        1.07        1.61      1.42 o
  -3   6   5        2.49        2.66      1.14 o
  -2   6   5       16.40       16.65      1.54 o
  -1   6   5       10.57        8.08      1.58 o
   0   6   5        0.80        2.11      1.02 o
   1   6   5       24.45       25.04      1.52 o
   2   6   5       99.87       89.25      3.03 o
   3   6   5      179.31      180.35      8.44 o
   4   6   5        9.99       11.66      1.83 o
   5   6   5       52.33       46.78      3.20 o
   6   6   5        8.91       11.66      2.95 o
   7   6   5       17.09       23.13      5.70 o
   8   6   5       12.19       10.77      3.12 o
   9   6   5        7.03        6.35      3.42 o
  10   6   5        3.21        4.61      3.19 o
  -7   7   5        4.81        8.90      3.65 o
  -6   7   5       14.13       17.34      3.88 o
  -5   7   5       12.41       13.39      2.74 o
  -4   7   5        2.86        2.26      1.99 o
  -3   7   5        8.30       11.04      1.84 o
  -2   7   5        5.39        5.56      1.79 o
  -1   7   5       13.90       12.88      1.96 o
   0   7   5        4.69        6.55      1.40 o
   1   7   5       11.93       15.11      1.48 o
   2   7   5       14.41       14.04      2.83 o
   3   7   5        1.40        1.50      1.41 o
   4   7   5       31.22       31.04      2.70 o
   5   7   5        1.21       -0.59      2.19 o
   6   7   5       32.13       24.21      6.39 o
   7   7   5       16.80       18.17      3.67 o
  -1   8   5       30.67       32.95      2.60 o
   0   8   5       12.88       14.91      1.88 o
   1   8   5        7.03        7.10      1.33 o
 -15   0   6        0.00       -2.28      4.33 o
 -14   0   6        5.02        3.42      4.33 o
 -13   0   6       31.31       24.41      6.16 o
 -12   0   6        0.85        1.37      3.42 o
 -11   0   6       70.96       73.93      7.07 o
 -10   0   6        9.88        8.36      4.11 o
  -9   0   6       42.42       42.26      4.79 o
  -8   0   6      224.28      208.47      6.31 o
  -7   0   6       10.71       13.96      1.97 o
  -6   0   6       95.60      111.71      4.16 o
  -5   0   6      815.87      839.94     15.98 o
  -4   0   6     1120.00     1188.12     21.29 o
  -3   0   6     3523.83     3718.05     60.85 o
  -2   0   6     2096.36     2220.30     45.57 o
  -1   0   6      903.85      912.85     16.33 o
   0   0   6       10.75       10.27      1.27 o
   1   0   6      426.21      389.47      7.99 o
   2   0   6       50.68       46.89      2.46 o
   3   0   6        0.21       -1.24      0.83 o
   4   0   6     1328.04     1393.71     24.32 o
   5   0   6       93.85       83.13      3.28 o
   6   0   6        2.38        2.32      1.22 o
   7   0   6       45.97       49.54      3.06 o
   8   0   6      185.84      174.69      5.52 o
   9   0   6       15.92       20.56      2.54 o
  10   0   6       11.87       11.45      2.14 o
  11   0   6        5.29        0.93      1.57 o
  12   0   6       18.62       12.79      5.59 o
  13   0   6       38.29       27.83      5.93 o
  14   0   6       24.01       20.99      5.70 o
  15   0   6        6.08        5.47      5.02 o
 -15   1   6        1.75        5.25      6.50 o
 -14   1   6        6.44        6.51      7.30 o
 -13   1   6       11.43       14.09      3.70 o
 -12   1   6       34.33       32.06      3.42 o
 -11   1   6       29.15       30.94      5.30 o
 -10   1   6       96.65       93.79      5.09 o
  -9   1   6        7.88        6.23      2.14 o
  -8   1   6      562.53      588.21     11.85 o
  -7   1   6       73.07       73.25      3.02 o
  -6   1   6      415.55      382.16      6.22 o
  -5   1   6      151.98      151.63      3.28 o
  -4   1   6      291.88      302.30      4.63 o
  -3   1   6     1979.28     2103.20     21.70 o
  -2   1   6     1857.98     1890.76     19.57 o
  -1   1   6      170.88      182.39      2.86 o
   0   1   6     1339.14     1328.42     14.01 o
   1   1   6       45.27       43.72      1.30 o
   2   1   6      165.36      141.66      2.28 o
   3   1   6      468.61      454.73      5.63 o
   4   1   6      344.81      343.41      4.94 o
   5   1   6      369.94      419.68      5.88 o
   6   1   6      320.73      331.44      5.06 o
   7   1   6       52.85       52.99      2.47 o
   8   1   6       32.20       27.86      1.64 o
   9   1   6      127.29      115.91      3.24 o
  10   1   6       49.07       47.33      2.71 o
  11   1   6       15.21       15.50      1.74 o
  12   1   6       11.35       14.66      2.54 o
  13   1   6        8.21        7.22      2.24 o
  14   1   6       12.87       13.84      3.77 o
  15   1   6        9.94        9.94      3.70 o
 -15   2   6        6.25        2.32      3.14 o
 -14   2   6        8.52       12.44      3.70 o
 -13   2   6        4.17        3.09      2.72 o
 -12   2   6        2.02        3.24      2.19 o
 -11   2   6       87.33       86.92      5.09 o
 -10   2   6      135.81      126.66      5.78 o
  -9   2   6      127.42      124.46      4.62 o
  -8   2   6        5.84        6.73      1.39 o
  -7   2   6       74.04       85.52      2.80 o
  -6   2   6       74.76       71.54      2.30 o
  -5   2   6       14.24       14.83      1.13 o
  -4   2   6       51.79       52.08      1.74 o
  -3   2   6      244.34      240.56      3.56 o
  -2   2   6      498.44      511.08      6.16 o
  -1   2   6      194.89      210.93      3.10 o
   0   2   6      314.17      327.49      4.27 o
   1   2   6       92.07       95.31      1.93 o
   2   2   6      123.02      140.74      2.42 o
   3   2   6       93.20       88.00      2.84 o
   4   2   6        0.54        0.74      0.45 o
   5   2   6      169.30      182.66      2.79 o
   6   2   6        8.29        7.96      1.00 o
   7   2   6        3.40        4.07      0.87 o
   8   2   6       45.91       42.83      2.40 o
   9   2   6       27.39       27.56      2.44 o
  10   2   6       67.19       68.75      3.72 o
  11   2   6       41.36       41.52      3.39 o
  12   2   6        2.31        1.06      1.71 o
  13   2   6       31.37       31.98      4.85 o
  14   2   6       11.56       14.48      3.83 o
  15   2   6        2.04        5.77      3.40 o
 -14   3   6       15.52       21.62      7.87 o
 -13   3   6        3.86        6.47      2.45 o
 -12   3   6       22.90       22.55      3.04 o
 -11   3   6       41.72       38.57      3.60 o
 -10   3   6       78.73       76.57      4.65 o
  -9   3   6      143.75      140.08      3.84 o
  -8   3   6       52.77       55.42      2.54 o
  -7   3   6       64.49       66.34      2.77 o
  -6   3   6       31.67       29.00      1.69 o
  -5   3   6       51.75       52.38      2.08 o
  -4   3   6        0.90        0.05      0.66 o
  -3   3   6       21.27       26.10      1.29 o
  -2   3   6      126.83      123.31      2.29 o
  -1   3   6       98.81      105.59      2.12 o
   0   3   6       97.92       87.78      1.82 o
   1   3   6       19.59       23.20      1.39 o
   2   3   6        2.90        2.96      0.61 o
   3   3   6       97.31       99.63      4.35 o
   4   3   6       23.10       22.20      1.29 o
   5   3   6       30.59       31.33      1.56 o
   6   3   6       43.27       49.87      2.55 o
   7   3   6       16.65       12.67      1.63 o
   8   3   6       15.70       15.22      2.12 o
   9   3   6        0.23       -1.16      1.27 o
  10   3   6       89.94       88.85      4.31 o
  11   3   6       25.90       29.00      3.19 o
  12   3   6       55.78       65.12      4.00 o
  13   3   6       13.57       15.18      2.57 o
  14   3   6       31.63       31.75      3.82 o
 -13   4   6        5.95        6.31      4.56 o
 -12   4   6       14.37       20.92      3.77 o
 -11   4   6       75.70       74.38      6.73 o
 -10   4   6       12.02       11.96      2.79 o
  -9   4   6       14.32       15.00      2.85 o
  -8   4   6      112.26      110.82      3.92 o
  -7   4   6      164.11      164.08      6.46 o
  -6   4   6       32.56       32.83      2.02 o
  -5   4   6        4.94        3.04      0.83 o
  -4   4   6       32.97       32.37      1.43 o
  -3   4   6      255.44      252.18      3.76 o
  -2   4   6       33.49       28.87      1.37 o
  -1   4   6      203.48      211.53      3.45 o
   0   4   6      133.84      132.58      2.36 o
   1   4   6       28.95       27.48      1.21 o
   2   4   6       65.99       68.62      1.94 o
   3   4   6      175.64      171.40      4.14 o
   4   4   6      187.50      197.69      3.94 o
   5   4   6      175.08      171.68      3.83 o
   6   4   6       22.15       24.68      2.03 o
   7   4   6       13.08       13.97      1.83 o
   8   4   6       17.23       10.37      1.76 o
   9   4   6       34.94       33.38      2.71 o
  10   4   6       39.91       42.03      3.58 o
  11   4   6       15.09       14.71      2.54 o
  12   4   6        1.11        3.49      2.21 o
  13   4   6       11.62       15.95      2.91 o
 -12   5   6        3.18        6.33      2.73 o
 -11   5   6        8.16        7.66      2.69 o
 -10   5   6        8.37        5.01      2.24 o
  -9   5   6        8.03       12.83      2.63 o
  -8   5   6      118.24      124.84      5.64 o
  -7   5   6      152.92      150.93      4.96 o
  -6   5   6      158.16      144.68      4.63 o
  -5   5   6      200.28      219.86      5.70 o
  -4   5   6       99.53       92.63      2.29 o
  -3   5   6      154.31      142.74      3.98 o
  -2   5   6      343.84      330.93      6.68 o
  -1   5   6       98.78       96.02      3.16 o
   0   5   6      322.41      322.21      6.46 o
   1   5   6      185.09      171.07      3.71 o
   2   5   6       72.20       71.82      1.85 o
   3   5   6      287.85      278.33      4.23 o
   4   5   6      188.88      194.34      5.81 o
   5   5   6       74.80       68.08      3.86 o
   6   5   6      113.43      120.00      6.52 o
   7   5   6        8.62        9.07      2.73 o
   8   5   6        3.44        1.86      1.68 o
   9   5   6       88.27       91.78      4.21 o
  10   5   6       10.02       13.76      3.51 o
  11   5   6        0.03       -0.54      1.73 o
  12   5   6        5.97        8.60      2.42 o
 -10   6   6        3.34        6.88      2.02 o
  -9   6   6        9.60       10.27      4.11 o
  -8   6   6        4.54        4.56      3.65 o
  -7   6   6        5.07        6.16      3.42 o
  -6   6   6       18.26       20.87      3.12 o
  -5   6   6       10.60       11.72      2.62 o
  -4   6   6       36.25       30.18      2.76 o
  -3   6   6       48.60       52.29      3.18 o
  -2   6   6       27.24       29.44      2.06 o
  -1   6   6        2.69        1.89      1.13 o
   0   6   6       16.01       20.86      1.77 o
   1   6   6        4.78        5.48      1.13 o
   2   6   6       18.25       17.33      1.98 o
   3   6   6       41.79       39.60      2.39 o
   4   6   6       12.63        9.13      1.87 o
   5   6   6       15.68       17.42      3.12 o
   6   6   6        3.78        0.46      2.97 o
   7   6   6       16.90       22.18      6.96 o
   8   6   6       13.20       17.85      4.68 o
   9   6   6        1.90        0.57      8.44 o
  10   6   6        1.47       -2.92      2.97 o
  -7   7   6        1.19        0.68      3.42 o
  -6   7   6        3.69        4.79      3.19 o
  -5   7   6        2.58        3.88      3.19 o
  -4   7   6       26.46       30.87      3.75 o
  -3   7   6        5.68        5.99      1.75 o
  -2   7   6        9.85        9.51      2.56 o
  -1   7   6        0.64        1.87      1.33 o
   0   7   6       18.02       21.92      1.84 o
   1   7   6       20.89       20.95      1.79 o
   2   7   6       21.93       23.12      1.93 o
   3   7   6        5.66        4.35      1.36 o
   4   7   6        0.95        1.30      1.54 o
   5   7   6        3.51        2.40      3.08 o
   6   7   6       15.16       16.42      3.73 o
   7   7   6        9.75       11.83      3.50 o
 -15   0   7        0.24       -0.91      4.56 o
 -14   0   7        4.50       10.27      5.25 o
 -13   0   7        9.09       10.27      4.79 o
 -12   0   7        4.57        0.23      3.65 o
 -11   0   7        5.31        4.11      3.88 o
 -10   0   7      164.77      175.30      7.72 o
  -9   0   7      805.72      810.05     45.85 o
  -8   0   7      678.64      692.49     15.25 o
  -7   0   7       15.39       15.68      2.23 o
  -6   0   7       56.25       55.25      4.74 o
  -5   0   7      163.03      158.26      6.79 o
  -4   0   7      129.45      128.22      4.25 o
  -3   0   7       10.93       10.28      1.57 o
  -2   0   7     3258.30     3665.59     73.96 o
  -1   0   7     3285.64     3431.95     56.55 o
   0   0   7      385.07      390.65      8.34 o
   1   0   7      567.17      586.83     12.82 o
   2   0   7       16.71       19.76      1.96 o
   3   0   7      348.82      350.52      7.81 o
   4   0   7       64.33       67.14      3.04 o
   5   0   7       13.02       10.53      1.57 o
   6   0   7      117.44      111.93      4.15 o
   7   0   7       14.52       13.09      1.92 o
   8   0   7       17.45       19.09      3.10 o
   9   0   7        0.15       -1.75      1.40 o
  10   0   7        0.70       -0.44      1.49 o
  11   0   7        0.01        0.68      1.61 o
  12   0   7        1.95       -0.10      2.14 o
  13   0   7        6.95        6.62      4.11 o
  14   0   7        5.38        8.44      4.79 o
  15   0   7        1.93        0.68      4.11 o
 -15   1   7        0.17        1.03      3.06 o
 -14   1   7       21.51       25.39      4.48 o
 -13   1   7        1.37        0.97      6.73 o
 -12   1   7       23.66       25.35      3.20 o
 -11   1   7       14.88       14.97      2.68 o
 -10   1   7      482.64      472.79     11.80 o
  -9   1   7      254.03      237.96      6.48 o
  -8   1   7      251.60      242.14      7.08 o
  -7   1   7       11.99       13.71      1.57 o
  -6   1   7      433.17      451.48      7.20 o
  -5   1   7       15.74       19.73      1.49 o
  -4   1   7       80.35       84.72      2.48 o
  -3   1   7      922.27      997.08     12.94 o
  -2   1   7      286.88      314.19      5.15 o
  -1   1   7     1158.10     1216.39     14.08 o
   0   1   7      235.10      246.53      3.87 o
   1   1   7      105.35       95.94      2.15 o
   2   1   7       85.24       70.47      2.82 o
   3   1   7      138.68      130.33      3.05 o
   4   1   7       39.82       37.07      1.60 o
   5   1   7      276.38      272.23      4.43 o
   6   1   7       46.30       42.88      2.01 o
   7   1   7        0.99        1.01      0.91 o
   8   1   7        1.25        1.26      0.93 o
   9   1   7       11.48       13.06      1.55 o
  10   1   7       13.42        9.21      1.66 o
  11   1   7       34.47       36.60      2.63 o
  12   1   7        3.79        2.51      1.71 o
  13   1   7        1.23       -0.06      1.65 o
  14   1   7        2.93        1.88      2.82 o
  15   1   7        1.34        2.45      3.88 o
 -14   2   7        7.28       13.60      3.95 o
 -13   2   7       17.26       18.61      3.11 o
 -12   2   7       21.91       20.25      4.45 o
 -11   2   7       29.75       21.23      3.09 o
 -10   2   7       42.76       40.59      3.18 o
  -9   2   7      869.47      861.86     15.48 o
  -8   2   7      118.62      114.72      4.31 o
  -7   2   7      298.17      319.11      6.89 o
  -6   2   7       15.67       16.30      1.48 o
  -5   2   7        8.89        8.27      1.02 o
  -4   2   7       34.69       37.11      1.57 o
  -3   2   7      297.12      300.73      4.33 o
  -2   2   7      179.73      205.17      3.28 o
  -1   2   7       58.21       71.50      1.92 o
   0   2   7       22.23       22.48      1.28 o
   1   2   7      117.80      114.96      2.42 o
   2   2   7      126.79      129.31      3.22 o
   3   2   7       57.54       56.06      1.71 o
   4   2   7       19.35       19.45      1.12 o
   5   2   7        4.43        3.37      0.78 o
   6   2   7        4.66        5.49      0.88 o
   7   2   7       90.37       90.58      3.46 o
   8   2   7       22.78       22.48      1.92 o
   9   2   7       11.94        8.66      1.61 o
  10   2   7        7.57       10.76      1.93 o
  11   2   7        2.23        0.44      1.67 o
  12   2   7       16.18       18.46      2.50 o
  13   2   7        0.24       -2.75      1.83 o
  14   2   7        6.42        2.71      2.51 o
 -14   3   7       13.03       16.12      3.99 o
 -13   3   7        3.22        5.73      2.74 o
 -12   3   7        1.91        0.29      3.27 o
 -11   3   7       22.87       21.07      3.07 o
 -10   3   7       77.73       71.79      4.56 o
  -9   3   7      178.23      181.21      4.60 o
  -8   3   7      175.04      176.14      4.72 o
  -7   3   7      213.18      207.25      4.78 o
  -6   3   7        3.38        2.10      1.11 o
  -5   3   7      218.89      228.09      4.48 o
  -4   3   7      196.70      187.14      4.20 o
  -3   3   7       60.06       64.24      2.27 o
  -2   3   7      167.96      177.51      3.50 o
  -1   3   7      293.98      301.21      4.50 o
   0   3   7       49.60       53.57      2.14 o
   1   3   7       32.40       30.29      1.39 o
   2   3   7      188.43      195.03      3.40 o
   3   3   7       19.49       15.80      1.06 o
   4   3   7        6.52        8.35      1.11 o
   5   3   7       58.31       63.63      2.11 o
   6   3   7       21.35       26.30      1.60 o
   7   3   7       65.88       69.14      4.48 o
   8   3   7       66.43       78.08      4.27 o
   9   3   7       28.50       27.59      2.53 o
  10   3   7        4.07        7.08      1.87 o
  11   3   7       18.96       23.27      2.62 o
  12   3   7        3.01        1.53      1.92 o
  13   3   7       19.40       23.00      2.83 o
  14   3   7        2.09        4.42      3.04 o
 -13   4   7       37.88       43.90      5.13 o
 -12   4   7        9.13       14.14      5.25 o
 -11   4   7       22.83       21.97      3.61 o
 -10   4   7       30.11       29.33      3.79 o
  -9   4   7        5.76        7.57      2.52 o
  -8   4   7       61.87       57.44      4.02 o
  -7   4   7       80.19       70.85      3.37 o
  -6   4   7        9.92        9.18      1.43 o
  -5   4   7       19.62       20.54      1.75 o
  -4   4   7        8.06        4.54      0.98 o
  -3   4   7      124.70      126.52      3.20 o
  -2   4   7      311.44      298.68      6.04 o
  -1   4   7      418.09      423.42      5.96 o
   0   4   7       46.10       51.20      1.73 o
   1   4   7       60.66       61.65      1.81 o
   2   4   7        3.40        3.78      0.59 o
   3   4   7       29.00       24.32      1.25 o
   4   4   7       17.63       17.74      1.26 o
   5   4   7       21.67       19.70      1.49 o
   6   4   7       25.09       24.61      2.24 o
   7   4   7        1.80       -1.76      1.29 o
   8   4   7        2.15        0.95      1.41 o
   9   4   7        1.23        2.24      1.59 o
  10   4   7        3.52        2.42      1.77 o
  11   4   7       11.83       11.91      2.58 o
  12   4   7        3.05        2.91      2.18 o
 -11   5   7        8.71        7.50      2.79 o
 -10   5   7       14.29       14.22      2.95 o
  -9   5   7       28.18       25.41      3.28 o
  -8   5   7        0.38       -1.81      3.08 o
  -7   5   7       55.73       56.70      3.42 o
  -6   5   7      223.42      243.13      6.57 o
  -5   5   7       14.84       11.65      2.20 o
  -4   5   7       38.61       32.65      2.27 o
  -3   5   7      113.08      115.85      2.94 o
  -2   5   7       30.15       29.60      1.50 o
  -1   5   7       85.40       78.21      2.24 o
   0   5   7      223.58      220.84      3.63 o
   1   5   7       50.44       41.99      1.64 o
   2   5   7        6.49        8.65      0.99 o
   3   5   7        4.63        2.47      1.20 o
   4   5   7       50.44       51.84      4.46 o
   5   5   7       73.96       69.85      6.25 o
   6   5   7        8.12        7.30      3.76 o
   7   5   7       15.08       19.83      1.94 o
   8   5   7        6.37        4.91      1.69 o
   9   5   7       21.16       23.21      2.55 o
  10   5   7        3.54        3.61      1.83 o
  11   5   7       12.58       20.20      2.90 o
  -9   6   7        5.26        3.18      1.93 o
  -8   6   7        0.45       -0.34      1.26 o
  -7   6   7        5.68        5.70      3.42 o
  -6   6   7        2.09       -0.88      2.17 o
  -5   6   7        2.12        1.36      2.85 o
  -4   6   7       26.35       28.94      3.60 o
  -3   6   7       47.45       50.32      6.05 o
  -2   6   7       25.91       22.14      2.37 o
  -1   6   7       72.01       62.16      4.17 o
   0   6   7       29.75       27.59      2.10 o
   1   6   7       23.46       23.79      2.37 o
   2   6   7        9.05        5.38      1.41 o
   3   6   7        7.14       10.27      1.62 o
   4   6   7        8.23        4.32      2.69 o
   5   6   7        5.58        6.98      1.29 o
   6   6   7        9.58       11.62      3.12 o
   7   6   7       14.72       16.20      3.50 o
   8   6   7        7.80        6.50      3.07 o
   9   6   7        7.27        4.37      3.07 o
  -6   7   7        0.32        0.46      2.97 o
  -5   7   7        9.91        7.50      2.62 o
  -4   7   7       40.05       47.54      7.41 o
  -3   7   7       11.11       12.85      2.19 o
  -2   7   7       19.87       17.62      2.37 o
  -1   7   7        9.26       11.45      1.99 o
   0   7   7        9.54        8.74      1.86 o
   1   7   7        2.96        1.98      1.60 o
   2   7   7        1.64        4.71      2.17 o
   3   7   7        2.67        6.07      1.84 o
   4   7   7       13.11       18.79      2.48 o
   5   7   7       19.20       24.42      2.92 o
   6   7   7       31.20       36.06      3.66 o
 -15   0   8       64.98       92.16     11.63 o
 -14   0   8       10.68        6.84      5.02 o
 -13   0   8        6.54       13.92      5.25 o
 -12   0   8        4.36       -3.19      3.65 o
 -11   0   8       18.82       21.44      5.25 o
 -10   0   8        0.23        0.31      2.17 o
  -9   0   8      682.63      696.96     15.63 o
  -8   0   8      131.57      143.93      5.86 o
  -7   0   8      666.35      667.97     14.26 o
  -6   0   8       14.76       15.36      2.14 o
  -5   0   8      211.58      203.27      6.09 o
  -4   0   8       55.55       52.18      3.16 o
  -3   0   8     1184.50     1277.19     28.23 o
  -2   0   8      339.44      381.64     10.56 o
  -1   0   8        6.14        3.95      1.21 o
   0   0   8      161.03      148.60      4.51 o
   1   0   8       14.91       18.81      2.28 o
   2   0   8      308.35      284.37      6.84 o
   3   0   8       59.29       46.64      2.82 o
   4   0   8      123.91      125.41      4.26 o
   5   0   8       34.69       24.57      2.82 o
   6   0   8        4.68        4.77      1.52 o
   7   0   8       31.12       30.77      2.76 o
   8   0   8       73.86       68.89      4.08 o
   9   0   8       24.51       19.17      2.53 o
  10   0   8       43.82       43.41      4.51 o
  11   0   8        3.65        6.70      2.51 o
  12   0   8        0.03       -0.94      2.01 o
  13   0   8        0.77        4.33      3.88 o
  14   0   8       10.18       15.51      5.93 o
 -14   1   8       16.56       13.59      4.45 o
 -13   1   8        0.02       -1.38      2.50 o
 -12   1   8        0.73        0.21      2.57 o
 -11   1   8       11.64        9.87      2.40 o
 -10   1   8       18.77       20.73      4.28 o
  -9   1   8       92.92       96.14      5.80 o
  -8   1   8     1255.02     1244.75     16.82 o
  -7   1   8      164.69      161.38      3.96 o
  -6   1   8       83.06       78.90      2.90 o
  -5   1   8       16.32       17.30      1.48 o
  -4   1   8       64.04       59.44      2.43 o
  -3   1   8      330.76      339.85      5.66 o
  -2   1   8      222.22      263.66      4.64 o
  -1   1   8      146.62      159.40      3.32 o
   0   1   8       11.59       10.63      1.07 o
   1   1   8      259.31      263.99      4.85 o
   2   1   8       29.28       27.12      1.40 o
   3   1   8      102.90       93.43      2.83 o
   4   1   8        0.04        0.27      0.77 o
   5   1   8       15.15       14.39      1.34 o
   6   1   8       17.69       15.86      1.44 o
   7   1   8       54.78       56.37      2.48 o
   8   1   8       54.06       51.91      2.78 o
   9   1   8       40.76       39.80      2.48 o
  10   1   8       17.26       13.95      1.87 o
  11   1   8        3.61        0.55      1.67 o
  12   1   8        6.50        8.27      2.07 o
  13   1   8        8.62        7.44      2.40 o
  14   1   8        2.76        7.41      3.55 o
 -14   2   8        1.44        3.84      3.30 o
 -13   2   8       25.68       30.87      3.81 o
 -12   2   8       15.09       21.15      3.24 o
 -11   2   8       39.25       37.64      3.98 o
 -10   2   8       24.34       24.48      2.75 o
  -9   2   8      141.94      145.32      5.80 o
  -8   2   8      252.80      271.07      6.98 o
  -7   2   8      356.67      355.24     12.48 o
  -6   2   8       47.82       52.47      2.65 o
  -5   2   8      261.09      255.85      5.51 o
  -4   2   8      126.73      119.87      2.85 o
  -3   2   8      563.28      551.45      6.99 o
  -2   2   8      128.48      137.38      2.91 o
  -1   2   8      119.74      120.45      3.05 o
   0   2   8      129.59      127.74      2.74 o
   1   2   8      150.93      135.69      2.64 o
   2   2   8      104.02      102.80      2.42 o
   3   2   8       35.82       33.94      1.61 o
   4   2   8      127.67      125.63      3.60 o
   5   2   8       42.34       46.39      2.64 o
   6   2   8        4.01        1.91      1.01 o
   7   2   8        3.05        1.73      1.11 o
   8   2   8       33.36       39.25      2.49 o
   9   2   8        1.47       -1.62      1.13 o
  10   2   8        9.83       11.23      1.86 o
  11   2   8       17.26       16.79      2.13 o
  12   2   8        2.68       -0.24      1.74 o
  13   2   8       28.16       28.90      3.06 o
  14   2   8       15.16       19.06      4.28 o
 -13   3   8        0.30        1.09      2.89 o
 -12   3   8        0.79       -0.88      2.37 o
 -11   3   8        2.10        3.34      1.87 o
 -10   3   8       92.55       99.89      4.90 o
  -9   3   8       33.84       41.19      2.56 o
  -8   3   8      210.54      208.80      8.00 o
  -7   3   8      192.71      190.19      5.63 o
  -6   3   8       31.14       24.88      2.35 o
  -5   3   8        0.78       -0.32      0.99 o
  -4   3   8      110.69      115.17      3.88 o
  -3   3   8      177.29      172.10      3.88 o
  -2   3   8       72.40       73.50      2.10 o
  -1   3   8      450.64      451.50      7.86 o
   0   3   8       92.24       89.53      2.30 o
   1   3   8      118.27      119.82      2.67 o
   2   3   8       14.11       15.49      1.12 o
   3   3   8       39.61       43.28      1.73 o
   4   3   8       16.50       18.12      1.22 o
   5   3   8       34.70       34.64      2.06 o
   6   3   8        1.33        0.08      1.03 o
   7   3   8       15.69       19.04      1.82 o
   8   3   8        0.35        1.79      1.58 o
   9   3   8        0.32       -1.39      1.32 o
  10   3   8       12.91       14.81      2.00 o
  11   3   8        6.13        2.98      1.68 o
  12   3   8       12.13       16.37      2.32 o
  13   3   8       23.15       28.80      3.15 o
 -12   4   8        2.78        1.33      3.76 o
 -11   4   8        1.40       -1.24      2.24 o
 -10   4   8        4.46        4.50      3.19 o
  -9   4   8       62.58       59.95      4.92 o
  -8   4   8       41.74       42.13      3.18 o
  -7   4   8       74.40       81.37      3.77 o
  -6   4   8       37.19       36.14      4.41 o
  -5   4   8       89.11       81.41      3.15 o
  -4   4   8       42.24       38.92      2.31 o
  -3   4   8       99.87       91.95      3.09 o
  -2   4   8        2.33        2.51      0.87 o
  -1   4   8        4.57        3.27      0.75 o
   0   4   8      108.64      100.11      2.14 o
   1   4   8      105.43      102.18      2.30 o
   2   4   8        4.24        4.96      0.96 o
   3   4   8       13.68       11.28      1.31 o
   4   4   8       72.95       66.67      3.37 o
   5   4   8       27.69       28.27      2.19 o
   6   4   8       24.79       24.23      2.74 o
   7   4   8       33.88       29.93      2.64 o
   8   4   8        6.34        8.64      1.70 o
   9   4   8       13.31       12.47      2.04 o
  10   4   8        2.47        0.77      1.64 o
  11   4   8       14.43       16.60      2.43 o
  12   4   8        9.65       12.55      2.46 o
 -11   5   8        2.65        0.59      3.54 o
 -10   5   8        1.78        0.22      7.41 o
  -9   5   8        9.15       13.46      2.90 o
  -8   5   8       13.74       17.81      2.89 o
  -7   5   8       57.51       51.81      3.42 o
  -6   5   8       16.75       19.19      2.53 o
  -5   5   8       29.70       26.35      2.48 o
  -4   5   8       13.64       15.10      4.12 o
  -3   5   8       27.89       25.60      2.09 o
  -2   5   8      124.00      123.09      3.74 o
  -1   5   8       41.17       42.58      2.15 o
   0   5   8       36.30       33.91      2.09 o
   1   5   8       20.44       19.58      1.59 o
   2   5   8       55.61       46.28      2.71 o
   3   5   8       19.04       16.15      2.21 o
   4   5   8       48.19       48.07      3.46 o
   5   5   8        8.54        8.32      1.94 o
   6   5   8       24.65       25.62      1.75 o
   7   5   8        1.24        0.78      1.19 o
   8   5   8       11.22       11.96      1.83 o
   9   5   8        5.45        5.10      1.78 o
  10   5   8        1.90       -0.32      1.82 o
  -9   6   8        0.32        0.59      1.90 o
  -8   6   8        3.72        3.84      1.97 o
  -7   6   8        1.98        0.97      1.61 o
  -6   6   8       37.23       36.73      4.25 o
  -5   6   8       35.79       41.28      6.84 o
  -4   6   8       35.80       40.08      3.39 o
  -3   6   8        5.44        7.47      3.13 o
  -2   6   8        5.49        4.35      2.48 o
  -1   6   8        8.91        8.19      2.21 o
   0   6   8        0.55        1.33      1.57 o
   1   6   8       13.62       14.56      2.18 o
   2   6   8       29.80       29.02      2.75 o
   3   6   8       17.92       17.86      2.42 o
   4   6   8       53.33       55.13      3.82 o
   5   6   8       15.71       15.91      1.85 o
   6   6   8        1.45        2.72      2.02 o
   7   6   8        9.24        9.83      3.11 o
   8   6   8       11.15       11.37      2.68 o
  -5   7   8        0.64        3.03      2.73 o
  -4   7   8        4.37        3.52      1.94 o
  -3   7   8        0.80        0.62      2.49 o
  -2   7   8        9.66       10.50      2.19 o
  -1   7   8        9.28       10.46      2.16 o
   0   7   8        0.43        3.43      1.74 o
   1   7   8        5.13        4.61      3.70 o
   2   7   8        6.61        4.51      2.05 o
   3   7   8        1.45        2.20      1.90 o
   4   7   8        1.67       -0.14      1.65 o
   5   7   8        8.10        6.85      4.52 o
 -14   0   9        2.67        5.25      5.02 o
 -13   0   9       13.61       18.25      5.47 o
 -12   0   9       12.90       14.37      5.02 o
 -11   0   9       39.79       39.92      7.07 o
 -10   0   9        2.42        2.97      3.42 o
  -9   0   9      117.52      105.53      5.36 o
  -8   0   9        9.64        6.70      2.19 o
  -7   0   9       61.36       59.56      3.94 o
  -6   0   9       17.37       15.85      2.28 o
  -5   0   9      222.37      222.27      6.61 o
  -4   0   9       84.59       81.08      7.55 o
  -3   0   9      131.74      138.01      6.16 o
  -2   0   9       36.51       32.47      3.65 o
  -1   0   9      436.23      462.08     12.56 o
   0   0   9      111.90      100.76      5.84 o
   1   0   9        0.03       -0.27      0.97 o
   2   0   9        1.13        2.13      1.17 o
   3   0   9       60.35       62.71      6.03 o
   4   0   9        0.02       -0.05      1.09 o
   5   0   9       74.94       81.60      4.32 o
   6   0   9      254.71      249.78      7.01 o
   7   0   9        0.22        0.93      1.49 o
   8   0   9       27.03       24.49      2.72 o
   9   0   9       35.64       32.30      3.87 o
  10   0   9       33.56       30.14      6.96 o
  11   0   9        8.26        9.16      4.79 o
  12   0   9        0.60        1.48      2.26 o
  13   0   9        0.43        4.11      4.33 o
  14   0   9       12.30       16.88      6.16 o
 -14   1   9       66.67       96.38      8.90 o
 -13   1   9        1.21        2.14      3.05 o
 -12   1   9        6.10        6.71      6.39 o
 -11   1   9        1.00       -1.67      1.98 o
 -10   1   9       71.55       68.45      4.64 o
  -9   1   9       28.94       29.51      2.86 o
  -8   1   9       71.89       73.17      3.54 o
  -7   1   9        2.68        3.59      1.28 o
  -6   1   9       76.32       69.78      2.92 o
  -5   1   9       84.07       83.36      2.97 o
  -4   1   9       62.73       69.16      2.73 o
  -3   1   9       12.22       11.72      1.43 o
  -2   1   9      229.74      220.35      4.88 o
  -1   1   9       18.05       13.06      1.42 o
   0   1   9      310.23      313.06      5.91 o
   1   1   9      273.24      260.79      4.73 o
   2   1   9      112.93      108.51      3.56 o
   3   1   9       69.97       74.82      2.64 o
   4   1   9       34.25       31.09      1.83 o
   5   1   9      128.59      124.43      3.24 o
   6   1   9       38.21       37.56      2.07 o
   7   1   9       64.40       58.82      2.94 o
   8   1   9       21.55       21.66      2.05 o
   9   1   9       16.39       23.13      2.60 o
  10   1   9        4.09        4.32      1.71 o
  11   1   9       16.87       14.33      2.21 o
  12   1   9        7.69        6.71      2.31 o
  13   1   9       11.35       10.08      2.80 o
  14   1   9       13.77       14.94      4.03 o
 -13   2   9       15.92       24.39      4.67 o
 -12   2   9        5.29        6.96      2.98 o
 -11   2   9        1.64        3.28      1.95 o
 -10   2   9        8.13        3.04      1.91 o
  -9   2   9      109.05      103.72      4.96 o
  -8   2   9      102.46      101.25      5.03 o
  -7   2   9      189.33      182.33      4.95 o
  -6   2   9       24.27       20.40      1.99 o
  -5   2   9       15.63       15.89      1.64 o
  -4   2   9        3.67        2.21      0.91 o
  -3   2   9        5.84        7.11      1.05 o
  -2   2   9      227.15      215.99      3.71 o
  -1   2   9       74.02       71.88      2.35 o
   0   2   9      114.09      114.53      2.70 o
   1   2   9       94.47       93.17      2.63 o
   2   2   9      146.47      145.79      3.34 o
   3   2   9        6.67        5.62      0.94 o
   4   2   9      108.48      105.19      3.29 o
   5   2   9       27.34       28.52      1.99 o
   6   2   9       14.96        9.25      1.65 o
   7   2   9       25.83       27.96      2.29 o
   8   2   9        4.64        5.16      1.47 o
   9   2   9        2.09        0.03      1.44 o
  10   2   9        7.54        6.07      2.04 o
  11   2   9        7.60       11.25      1.98 o
  12   2   9        7.18        9.51      2.22 o
  13   2   9       15.95       24.13      3.00 o
 -13   3   9        5.05        5.11      3.28 o
 -12   3   9        1.25        1.17      2.73 o
 -11   3   9       17.02       16.69      2.65 o
 -10   3   9       22.34       20.11      2.68 o
  -9   3   9        1.73        4.36      1.86 o
  -8   3   9       37.80       35.68      3.49 o
  -7   3   9      267.07      270.34     10.02 o
  -6   3   9        0.96       -0.85      1.38 o
  -5   3   9      132.10      123.45      4.95 o
  -4   3   9       10.50       10.67      1.50 o
  -3   3   9      136.64      128.99      3.33 o
  -2   3   9      283.03      291.12      5.04 o
  -1   3   9       34.84       39.76      1.74 o
   0   3   9      157.92      167.10      3.73 o
   1   3   9      114.01      126.30      3.14 o
   2   3   9        2.78        2.26      0.87 o
   3   3   9       19.51       21.02      1.45 o
   4   3   9        7.14        5.01      1.20 o
   5   3   9        9.91        7.41      1.63 o
   6   3   9        6.11       10.62      1.52 o
   7   3   9       10.59        7.83      1.51 o
   8   3   9       31.70       30.26      2.89 o
   9   3   9       47.18       43.01      2.86 o
  10   3   9        4.92        6.16      1.77 o
  11   3   9        9.54       10.64      2.04 o
  12   3   9       19.08       18.98      2.42 o
 -12   4   9        0.02        1.43      6.16 o
 -11   4   9        2.43        3.53      2.63 o
 -10   4   9        6.30        4.48      2.66 o
  -9   4   9        3.17        4.39      2.50 o
  -8   4   9       20.69       22.95      2.66 o
  -7   4   9        4.77        7.55      1.87 o
  -6   4   9        8.04       11.94      3.18 o
  -5   4   9      194.40      185.43      5.22 o
  -4   4   9        2.66        1.59      1.18 o
  -3   4   9      195.55      205.44      4.86 o
  -2   4   9      175.27      159.44      4.03 o
  -1   4   9       13.97       13.30      1.61 o
   0   4   9       34.04       36.28      1.78 o
   1   4   9       40.37       38.73      1.95 o
   2   4   9        6.03        3.60      1.06 o
   3   4   9       77.37       68.44      2.82 o
   4   4   9       25.50       26.82      1.97 o
   5   4   9        4.39        3.30      1.23 o
   6   4   9       59.02       58.05      3.22 o
   7   4   9       71.93       79.22      3.56 o
   8   4   9       30.48       29.13      2.62 o
   9   4   9       46.26       45.06      3.23 o
  10   4   9       13.90       13.76      2.27 o
  11   4   9        7.11        7.29      2.11 o
 -10   5   9        6.90        1.27      2.31 o
  -9   5   9        8.15       10.37      2.85 o
  -8   5   9        0.35        1.96      2.97 o
  -7   5   9        5.51        6.64      1.97 o
  -6   5   9       19.61       17.84      2.42 o
  -5   5   9        5.55        4.61      2.52 o
  -4   5   9        5.33        5.06      1.50 o
  -3   5   9       28.23       27.98      3.47 o
  -2   5   9       40.10       38.14      2.50 o
  -1   5   9        8.35        8.61      2.47 o
   0   5   9        3.45        2.61      1.29 o
   1   5   9       50.43       45.52      2.77 o
   2   5   9       49.15       48.88      2.86 o
   3   5   9       19.66       16.90      2.32 o
   4   5   9       10.54        8.59      2.05 o
   5   5   9        0.25        0.47      1.04 o
   6   5   9       18.16       19.25      1.89 o
   7   5   9        3.52        3.79      2.07 o
   8   5   9        4.04        1.32      1.46 o
   9   5   9        0.31       -0.70      1.47 o
  10   5   9        0.45        1.37      1.71 o
  -8   6   9        0.07       -2.74      1.82 o
  -7   6   9        3.01        3.87      2.07 o
  -6   6   9       10.18       10.90      2.89 o
  -5   6   9       35.01       37.40      5.05 o
  -4   6   9       18.18       16.92      1.72 o
  -3   6   9       41.69       46.43      6.05 o
  -2   6   9       22.39       22.31      2.75 o
  -1   6   9       32.71       32.10      3.06 o
   0   6   9       24.39       24.63      3.01 o
   1   6   9       14.18       15.74      1.57 o
   2   6   9       34.42       30.65      2.47 o
   3   6   9       82.75       95.16      6.98 o
   4   6   9       22.65       24.45      2.26 o
   5   6   9       27.05       30.57      3.33 o
   6   6   9       26.79       27.23      3.25 o
   7   6   9        0.68       -0.42      1.95 o
  -3   7   9       23.93       28.94      3.23 o
  -2   7   9        1.28        2.98      1.94 o
  -1   7   9       10.74       10.06      2.32 o
   0   7   9       13.89       17.56      3.01 o
   1   7   9        9.57       11.15      2.39 o
   2   7   9       16.70       20.23      2.80 o
   3   7   9        4.05        5.80      2.07 o
 -13   0  10       17.67       17.34      5.93 o
 -12   0  10        9.04        7.07      4.79 o
 -11   0  10        2.33        0.68      3.42 o
 -10   0  10       25.44       15.33      3.61 o
  -9   0  10        0.16        1.21      1.83 o
  -8   0  10        0.26        1.85      2.25 o
  -7   0  10       11.88        7.98      2.24 o
  -6   0  10      114.86      115.88      5.13 o
  -5   0  10        7.27       13.61      4.55 o
  -4   0  10       41.05       32.04      2.87 o
  -3   0  10        1.92       -1.48      1.59 o
  -2   0  10        8.41        7.76      2.24 o
  -1   0  10      215.29      234.08      6.53 o
   0   0  10      235.53      230.28      6.48 o
   1   0  10       56.03       63.58      3.64 o
   2   0  10      472.65      490.27     12.30 o
   3   0  10        0.21       -0.58      1.24 o
   4   0  10       38.30       37.27      2.93 o
   5   0  10       76.04       74.08      4.64 o
   6   0  10      118.62      122.40      4.95 o
   7   0  10      157.98      156.80      5.70 o
   8   0  10      375.91      341.57     11.53 o
   9   0  10        2.62        4.95      2.57 o
  10   0  10       10.34       18.48      5.02 o
  11   0  10       19.26       16.42      5.02 o
  12   0  10        0.01        0.80      2.40 o
  13   0  10       16.92       27.37      6.84 o
 -13   1  10        2.60        6.01      3.63 o
 -12   1  10        0.19       -0.93      2.51 o
 -11   1  10        7.25        7.25      2.67 o
 -10   1  10        9.93       11.57      2.39 o
  -9   1  10        5.96        6.63      1.81 o
  -8   1  10       71.81       68.82      4.30 o
  -7   1  10       17.19       14.93      1.72 o
  -6   1  10        5.52        5.35      1.28 o
  -5   1  10       41.96       42.79      2.37 o
  -4   1  10       48.61       46.14      2.40 o
  -3   1  10       64.45       62.73      2.91 o
  -2   1  10       23.51       22.22      1.81 o
  -1   1  10       26.00       27.12      1.99 o
   0   1  10      505.91      506.30      8.63 o
   1   1  10      215.82      215.89      4.37 o
   2   1  10      130.89      143.42      4.34 o
   3   1  10        8.50        9.65      1.30 o
   4   1  10        1.40        1.67      1.00 o
   5   1  10       15.28       13.87      1.47 o
   6   1  10       25.18       30.31      2.25 o
   7   1  10       91.71       82.27      3.59 o
   8   1  10       41.12       35.17      2.90 o
   9   1  10       98.35      108.64      4.95 o
  10   1  10       30.71       29.91      3.53 o
  11   1  10        0.64       -1.20      1.60 o
  12   1  10        8.49        7.60      2.48 o
  13   1  10       13.88       24.65      9.24 o
 -13   2  10        5.64        8.94      3.79 o
 -12   2  10        0.35       -1.12      2.23 o
 -11   2  10        7.14        6.55      2.30 o
 -10   2  10       15.75       17.24      2.61 o
  -9   2  10       95.58       93.12      4.85 o
  -8   2  10       23.32       19.56      2.53 o
  -7   2  10       49.59       52.17      3.52 o
  -6   2  10      364.34      361.26      7.42 o
  -5   2  10        1.54        3.39      1.38 o
  -4   2  10       98.68       92.55      3.75 o
  -3   2  10       69.22       73.11      3.94 o
  -2   2  10       53.36       55.26      2.26 o
  -1   2  10       97.20       95.51      3.45 o
   0   2  10       63.58       69.73      2.92 o
   1   2  10       10.72       12.51      1.38 o
   2   2  10      156.61      164.24      3.76 o
   3   2  10       72.98       80.18      3.13 o
   4   2  10      100.79      110.15      3.53 o
   5   2  10       71.19       73.83      3.61 o
   6   2  10       32.40       38.78      2.82 o
   7   2  10        5.63        6.09      1.98 o
   8   2  10       38.03       27.30      2.31 o
   9   2  10        4.14        4.84      1.58 o
  10   2  10       12.50       13.42      2.25 o
  11   2  10        2.40        1.32      2.40 o
  12   2  10        7.19        8.20      2.27 o
  13   2  10        2.68        7.88      2.83 o
 -12   3  10        0.50        0.91      2.90 o
 -11   3  10        0.42        1.21      3.10 o
 -10   3  10       11.94       11.74      2.43 o
  -9   3  10       29.24       31.28      3.33 o
  -8   3  10       45.64       40.63      3.30 o
  -7   3  10       35.08       38.81      5.04 o
  -6   3  10        5.81        6.19      1.75 o
  -5   3  10      123.97      128.68      4.06 o
  -4   3  10       45.70       43.90      2.65 o
  -3   3  10      270.42      268.45      5.80 o
  -2   3  10        0.25        1.41      1.20 o
  -1   3  10      185.87      176.87      5.67 o
   0   3  10       54.83       51.66      2.92 o
   1   3  10       51.38       41.42      2.67 o
   2   3  10       22.73       24.65      4.18 o
   3   3  10      131.75      128.53      5.00 o
   4   3  10       36.82       38.16      2.36 o
   5   3  10       50.87       53.03      2.81 o
   6   3  10       29.30       29.35      3.29 o
   7   3  10      134.83      130.04      6.09 o
   8   3  10       33.85       36.29      2.67 o
   9   3  10       27.43       26.99      2.50 o
  10   3  10       43.36       48.44      3.63 o
  11   3  10       29.40       29.34      2.77 o
  12   3  10        4.61        7.90      2.34 o
 -11   4  10        1.46        2.92      3.65 o
 -10   4  10       13.00       15.91      3.61 o
  -9   4  10       11.71       15.19      3.21 o
  -8   4  10        4.70        8.23      2.06 o
  -7   4  10       51.64       50.75      4.28 o
  -6   4  10       12.50       15.28      2.35 o
  -5   4  10       29.89       32.55      2.62 o
  -4   4  10        5.83        6.92      1.53 o
  -3   4  10      135.80      131.84      3.52 o
  -2   4  10       14.82        9.46      1.41 o
  -1   4  10       40.29       42.20      2.22 o
   0   4  10      139.38      133.50      3.45 o
   1   4  10      199.40      223.75      5.10 o
   2   4  10       70.03       71.74      3.34 o
   3   4  10       17.21       15.30      1.72 o
   4   4  10       12.56       12.23      1.64 o
   5   4  10       22.05       24.46      2.09 o
   6   4  10       15.14       12.22      1.76 o
   7   4  10       48.58       47.69      2.93 o
   8   4  10       66.62       60.40      3.67 o
   9   4  10       37.38       37.32      3.12 o
  10   4  10        8.52       10.24      2.22 o
  11   4  10        6.31        4.59      2.04 o
  -9   5  10       24.42       27.06      3.77 o
  -8   5  10        1.38       -1.58      2.11 o
  -7   5  10        4.64        3.03      1.91 o
  -6   5  10        4.54        4.24      1.97 o
  -5   5  10       76.06       92.57      5.15 o
  -4   5  10       57.24       53.15      3.17 o
  -3   5  10        7.99        4.65      1.58 o
  -2   5  10        1.05        1.55      1.40 o
  -1   5  10       12.46       12.74      1.83 o
   0   5  10       32.28       38.66      3.19 o
   1   5  10        0.36       -0.73      1.26 o
   2   5  10        3.33        2.16      1.48 o
   3   5  10       35.21       31.87      2.11 o
   4   5  10       10.16        9.05      1.71 o
   5   5  10        5.44        4.83      1.91 o
   6   5  10       20.17       21.90      2.19 o
   7   5  10        1.03        1.38      1.78 o
   8   5  10       25.86       33.41      2.77 o
   9   5  10        8.65       10.84      2.10 o
  -7   6  10        9.25        9.82      2.62 o
  -6   6  10       37.33       45.54      3.48 o
  -5   6  10       50.40       60.06      4.61 o
  -4   6  10       72.27       82.36      3.72 o
  -3   6  10       78.59       81.77      5.37 o
  -2   6  10       20.63       21.30      2.05 o
  -1   6  10        8.00       10.17      1.70 o
   0   6  10        3.02        1.92      1.85 o
   1   6  10       45.63       43.76      2.77 o
   2   6  10       26.58       23.82      2.94 o
   3   6  10       47.48       45.91      3.00 o
   4   6  10       23.88       23.88      2.70 o
   5   6  10       51.35       48.86      4.15 o
   6   6  10        4.13        1.52      2.18 o
 -13   0  11        1.15        2.74      5.02 o
 -12   0  11        0.45        0.91      4.11 o
 -11   0  11        1.75       -3.42      4.11 o
 -10   0  11       17.91       18.82      4.90 o
  -9   0  11        0.78       -3.50      2.33 o
  -8   0  11       27.35       29.04      5.28 o
  -7   0  11       52.38       51.91      5.19 o
  -6   0  11        8.06        5.59      2.02 o
  -5   0  11       21.15       15.12      3.03 o
  -4   0  11      327.58      356.61     11.41 o
  -3   0  11        7.96        9.74      2.50 o
  -2   0  11      197.49      181.73      7.33 o
  -1   0  11       13.79        8.35      2.05 o
   0   0  11      133.33      129.98      8.24 o
   1   0  11     1134.45     1119.99     21.33 o
   2   0  11      391.03      398.62      9.65 o
   3   0  11        1.73        2.97      2.90 o
   4   0  11      105.45      101.58      6.20 o
   5   0  11        0.02       -0.97      1.49 o
   6   0  11        0.10       -0.84      1.66 o
   7   0  11       47.77       39.92      4.52 o
   8   0  11      206.99      220.83     14.49 o
   9   0  11       12.13        8.90      4.33 o
  10   0  11       57.97       55.66      7.98 o
  11   0  11       29.23       44.94      7.76 o
  12   0  11        0.07       -1.68      2.33 o
 -13   1  11        0.70       -0.68      6.96 o
 -12   1  11        1.83        5.23      3.40 o
 -11   1  11        8.81       12.07      3.44 o
 -10   1  11       15.66       21.63      3.45 o
  -9   1  11       43.13       37.14      2.97 o
  -8   1  11       33.18       29.47      2.62 o
  -7   1  11       26.39       30.86      3.79 o
  -6   1  11       24.07       23.55      2.26 o
  -5   1  11       68.17       80.45      3.32 o
  -4   1  11        4.36        5.69      1.38 o
  -3   1  11       84.54       88.88      3.70 o
  -2   1  11       43.01       39.02      2.47 o
  -1   1  11        4.71        0.64      1.29 o
   0   1  11      154.86      151.24      4.21 o
   1   1  11      545.85      574.42      8.86 o
   2   1  11      499.33      521.24      8.28 o
   3   1  11      265.89      271.59      5.32 o
   4   1  11       71.98       75.68      3.38 o
   5   1  11       12.77       12.94      1.71 o
   6   1  11      100.26      110.22      6.85 o
   7   1  11       26.10       20.21      2.41 o
   8   1  11       62.71       63.08      4.44 o
   9   1  11       85.37       73.60      4.90 o
  10   1  11        6.08       10.84      2.58 o
  11   1  11        7.62        6.41      2.45 o
  12   1  11        3.15        2.09      2.32 o
 -12   2  11        4.22        5.33      2.93 o
 -11   2  11        2.65        2.97      2.21 o
 -10   2  11        5.98        6.64      2.30 o
  -9   2  11        6.79        5.76      2.04 o
  -8   2  11       73.21       73.52      3.85 o
  -7   2  11       55.05       51.36      3.21 o
  -6   2  11       58.16       59.59      3.31 o
  -5   2  11       60.19       63.02      3.30 o
  -4   2  11      114.95      118.82      5.98 o
  -3   2  11        2.11        2.54      1.31 o
  -2   2  11       82.08       75.94      5.70 o
  -1   2  11        5.98        1.81      2.17 o
   0   2  11       96.27       85.82      3.98 o
   1   2  11      291.40      280.48      6.80 o
   2   2  11      750.14      742.99     13.43 o
   3   2  11        0.32       -0.17      1.68 o
   4   2  11        4.04        2.86      1.45 o
   5   2  11        4.71        7.66      1.72 o
   6   2  11        4.78        2.46      1.56 o
   7   2  11       28.84       33.40      2.87 o
   8   2  11       31.76       32.25      2.59 o
   9   2  11       37.80       46.87      3.09 o
  10   2  11       17.49       16.52      2.56 o
  11   2  11        6.22        3.30      2.67 o
  12   2  11        6.64       10.09      3.86 o
 -11   3  11        3.59        0.43      2.39 o
 -10   3  11        5.68        7.01      2.67 o
  -9   3  11       10.78       12.52      2.55 o
  -8   3  11       11.10       13.75      2.46 o
  -7   3  11       38.34       35.01      3.13 o
  -6   3  11       63.31       63.19      3.54 o
  -5   3  11       19.26       23.67      3.06 o
  -4   3  11       73.36       78.43      3.57 o
  -3   3  11       60.62       58.88      3.07 o
  -2   3  11       14.56       13.17      2.13 o
  -1   3  11      126.15      124.92      6.32 o
   0   3  11      220.56      219.17      5.88 o
   1   3  11      357.87      339.01      7.64 o
   2   3  11      135.90      138.02      4.62 o
   3   3  11      127.30      132.77      4.54 o
   4   3  11       20.93       19.77      2.19 o
   5   3  11        3.52        4.05      1.40 o
   6   3  11        1.96        2.86      1.41 o
   7   3  11       14.56       13.33      1.89 o
   8   3  11       21.83       22.62      2.38 o
   9   3  11       41.64       39.36      2.94 o
  10   3  11        2.70        2.61      1.73 o
  11   3  11        3.33        2.11      1.93 o
 -10   4  11        5.19        4.85      2.89 o
  -9   4  11        7.38       21.36     12.32 o
  -8   4  11       25.65       33.32      4.14 o
  -7   4  11       39.18       41.14      4.23 o
  -6   4  11       32.41       33.04      3.18 o
  -5   4  11       99.01      102.39      8.97 o
  -4   4  11       70.03       76.80      3.55 o
  -3   4  11       96.22       99.71      3.40 o
  -2   4  11       25.11       26.08      1.97 o
  -1   4  11       10.86        8.36      1.39 o
   0   4  11       11.93       14.93      1.61 o
   1   4  11      142.33      147.25      4.71 o
   2   4  11      167.70      170.11      4.60 o
   3   4  11       23.32       25.73      2.20 o
   4   4  11       16.97       16.17      1.89 o
   5   4  11        1.68        0.33      1.27 o
   6   4  11       13.93       12.29      2.05 o
   7   4  11       14.36       13.15      2.21 o
   8   4  11       15.30       12.44      2.93 o
   9   4  11       14.28       20.71      2.58 o
  10   4  11       22.55       19.77      2.67 o
  -8   5  11        0.46       -1.60      2.97 o
  -7   5  11        1.72        4.81      1.94 o
  -6   5  11       11.85       11.69      2.31 o
  -5   5  11       38.71       40.96      3.55 o
  -4   5  11        6.19        7.00      1.82 o
  -3   5  11       50.08       48.74      3.23 o
  -2   5  11       12.41       13.25      1.98 o
  -1   5  11       33.35       29.75      2.62 o
   0   5  11       10.77        8.44      1.78 o
   1   5  11       13.58       15.19      1.55 o
   2   5  11        0.52        1.18      1.18 o
   3   5  11       12.58       14.02      2.27 o
   4   5  11       11.57       12.23      2.04 o
   5   5  11        5.97        5.07      1.56 o
   6   5  11       14.98       15.05      5.33 o
   7   5  11        1.08        0.21      1.88 o
   8   5  11       44.58       46.71      3.33 o
  -5   6  11       31.42       37.39      5.10 o
  -4   6  11       58.17       69.74      3.75 o
  -3   6  11       19.87       21.78      2.73 o
  -2   6  11       10.87       12.42      2.47 o
  -1   6  11       10.34       11.11      2.75 o
   0   6  11       18.64       20.31      2.22 o
   1   6  11        2.06        1.92      1.58 o
   2   6  11        2.05        1.75      1.61 o
   3   6  11       13.73       12.31      2.58 o
   4   6  11        5.12        5.87      1.75 o
   5   6  11        1.24       -0.17      1.97 o
 -12   0  12        4.05        7.30      5.02 o
 -11   0  12        0.24       -0.78      2.79 o
 -10   0  12       33.27       43.72      7.30 o
  -9   0  12        0.18        2.21      3.08 o
  -8   0  12       25.23       39.68      4.92 o
  -7   0  12        0.31       -1.04      2.24 o
  -6   0  12        1.85        0.80      1.97 o
  -5   0  12      193.66      183.37      6.75 o
  -4   0  12       58.14       65.00      4.37 o
  -3   0  12       18.18       12.41      2.89 o
  -2   0  12      229.65      262.82      9.59 o
  -1   0  12        2.28        0.00      2.10 o
   0   0  12       12.64        4.87      2.11 o
   1   0  12      342.57      359.70      9.33 o
   2   0  12      723.70      741.63     15.63 o
   3   0  12      322.33      330.14      8.86 o
   4   0  12       56.29       48.16      3.72 o
   5   0  12       11.97        5.71      2.57 o
   6   0  12        0.59       -0.72      2.62 o
   7   0  12       16.96       12.77      3.14 o
   8   0  12       13.03       10.27      4.56 o
   9   0  12       25.60       25.09      5.93 o
  10   0  12       30.72       23.50      6.16 o
  11   0  12        0.29       -5.47      3.65 o
  12   0  12        0.40        0.23      4.33 o
 -12   1  12        1.41        0.64      3.38 o
 -11   1  12       11.09       16.98      4.12 o
 -10   1  12        0.53        2.15      2.12 o
  -9   1  12        0.87        0.61      1.58 o
  -8   1  12        2.00        3.08      1.69 o
  -7   1  12       29.66       27.13      2.58 o
  -6   1  12       47.08       41.02      3.33 o
  -5   1  12       38.12       32.45      2.56 o
  -4   1  12       75.43       59.83      3.91 o
  -3   1  12       30.05       28.49      2.37 o
  -2   1  12       24.38       18.27      2.01 o
  -1   1  12       41.59       48.60      2.84 o
   0   1  12       36.57       33.49      2.42 o
   1   1  12      215.19      218.12      5.32 o
   2   1  12      499.69      525.70      9.46 o
   3   1  12      226.63      220.19      5.40 o
   4   1  12       25.64       25.21      3.36 o
   5   1  12        5.26        2.96      1.68 o
   6   1  12        6.39        8.06      2.02 o
   7   1  12        9.05        8.13      2.41 o
   8   1  12       39.16       44.10      5.09 o
   9   1  12        4.24        0.21      3.49 o
  10   1  12       17.01       19.80      4.09 o
  11   1  12        2.99        1.96      5.08 o
  12   1  12        1.84        3.74      2.64 o
 -11   2  12        2.46        4.87      2.85 o
 -10   2  12        1.51        1.97      2.96 o
  -9   2  12        0.94       -0.10      1.85 o
  -8   2  12        1.31       -0.87      1.49 o
  -7   2  12       17.54       16.40      2.25 o
  -6   2  12       81.12       66.19      3.60 o
  -5   2  12      151.62      143.89      5.36 o
  -4   2  12       54.16       46.78      2.97 o
  -3   2  12       11.13        9.86      2.47 o
  -2   2  12       36.83       37.23      2.95 o
  -1   2  12       85.17       79.40      3.98 o
   0   2  12       23.66       25.21      2.54 o
   1   2  12      116.84      115.46      4.36 o
   2   2  12       25.23       32.12      2.76 o
   3   2  12       98.38       89.54      4.25 o
   4   2  12       43.13       43.10      3.14 o
   5   2  12        7.80       11.24      2.07 o
   6   2  12       42.00       43.91      3.29 o
   7   2  12       54.42       59.21      3.84 o
   8   2  12        8.91        6.41      2.14 o
   9   2  12       22.02       24.89      2.78 o
  10   2  12       21.37       21.30      3.06 o
  11   2  12       10.23        7.55      2.33 o
 -11   3  12        8.63       14.03      4.03 o
 -10   3  12        0.18       -0.62      2.46 o
  -9   3  12        2.75        1.53      2.36 o
  -8   3  12        1.79       -0.93      2.08 o
  -7   3  12       75.11       76.01      6.18 o
  -6   3  12       40.12       32.71      2.68 o
  -5   3  12      228.43      229.71      5.99 o
  -4   3  12      112.53      121.20      4.33 o
  -3   3  12       10.06        7.20      1.69 o
  -2   3  12        5.65        2.81      1.48 o
  -1   3  12      109.27      116.10      4.57 o
   0   3  12       49.01       58.34      3.51 o
   1   3  12       28.81       24.84      2.51 o
   2   3  12       93.35       94.58      4.39 o
   3   3  12      226.58      222.70      6.19 o
   4   3  12        0.52        2.11      1.53 o
   5   3  12       25.63       20.93      2.90 o
   6   3  12       17.15       18.87      2.85 o
   7   3  12       49.04       52.01      4.20 o
   8   3  12       20.90       24.97      2.57 o
   9   3  12       14.11       11.06      2.20 o
  10   3  12        1.21        0.18      1.85 o
  -9   4  12        0.54       -0.51      2.50 o
  -8   4  12       12.14       17.36      7.07 o
  -7   4  12        0.08       -1.68      1.79 o
  -6   4  12       89.62      104.32      5.43 o
  -5   4  12       54.66       57.96      5.15 o
  -4   4  12       65.99       61.01      4.02 o
  -3   4  12       28.56       28.93      2.64 o
  -2   4  12       10.31        5.88      1.88 o
  -1   4  12       13.64        9.23      1.55 o
   0   4  12       58.58       56.32      2.77 o
   1   4  12       37.73       36.87      2.58 o
   2   4  12       67.72       67.08      5.41 o
   3   4  12       12.77       13.36      1.93 o
   4   4  12       69.60       62.01      3.61 o
   5   4  12       17.97       16.61      2.23 o
   6   4  12       21.54       23.03      2.54 o
   7   4  12       26.81       34.60      4.84 o
   8   4  12       14.46       13.68      2.42 o
   9   4  12        4.62        5.25      2.27 o
  -7   5  12       12.55       16.58      3.44 o
  -6   5  12        7.32       12.94      2.53 o
  -5   5  12       21.72       20.97      2.91 o
  -4   5  12        2.63        4.34      2.64 o
  -3   5  12       38.24       47.10      4.31 o
  -2   5  12        0.03        1.85      1.62 o
  -1   5  12        1.00        0.56      1.57 o
   0   5  12       14.10       11.83      1.67 o
   1   5  12       19.16       17.58      1.86 o
   2   5  12        5.96        5.04      1.40 o
   3   5  12        0.10        1.12      1.90 o
   4   5  12       23.37       24.38      2.58 o
   5   5  12        2.51        4.90      2.21 o
   6   5  12        8.68       11.30      2.07 o
   7   5  12        1.25       -1.11      1.62 o
  -3   6  12       18.00       23.69      2.58 o
  -2   6  12        8.52        8.29      2.03 o
  -1   6  12        0.84        1.84      1.65 o
   0   6  12        1.96       -0.19      1.58 o
   1   6  12        1.42       -0.26      1.64 o
   2   6  12        2.99        2.44      1.73 o
   3   6  12        1.02        1.84      1.69 o
 -11   0  13        0.01       -0.49      3.21 o
 -10   0  13        1.54       -3.78      3.54 o
  -9   0  13       14.35       22.22      5.02 o
  -8   0  13        8.16       11.63      3.55 o
  -7   0  13        0.46        1.95      2.82 o
  -6   0  13        3.34       -0.06      5.82 o
  -5   0  13       85.46       65.15      4.69 o
  -4   0  13        0.85        1.04      1.81 o
  -3   0  13       82.17       85.21     10.15 o
  -2   0  13        0.94        6.59      4.68 o
  -1   0  13        8.92        9.43      2.97 o
   0   0  13        0.10       -2.55      2.28 o
   1   0  13        0.03       -1.52      2.40 o
   2   0  13       72.83       83.22     10.15 o
   3   0  13      143.20      131.17      9.81 o
   4   0  13       60.21       59.45      5.40 o
   5   0  13        0.04       -1.82      2.26 o
   6   0  13       16.22       21.22      5.25 o
   7   0  13        0.16        2.74      4.11 o
   8   0  13        6.95       -0.46      3.65 o
   9   0  13        1.85        1.82      4.11 o
  10   0  13        0.15       -0.68      4.11 o
  11   0  13        9.55       14.14      5.93 o
 -11   1  13        1.94       -1.22      3.01 o
 -10   1  13       18.10       15.23      3.01 o
  -9   1  13        9.11        8.04      2.36 o
  -8   1  13        2.76        4.78      2.07 o
  -7   1  13        2.36        2.22      1.74 o
  -6   1  13       15.52       18.60      2.34 o
  -5   1  13        2.22       -1.79      1.36 o
  -4   1  13      124.86      102.51      4.47 o
  -3   1  13       12.23       12.12      2.73 o
  -2   1  13       13.67        9.22      2.31 o
  -1   1  13        4.60        2.75      1.59 o
   0   1  13        1.53        1.08      1.59 o
   1   1  13       15.13       18.74      2.39 o
   2   1  13        2.47        0.93      1.65 o
   3   1  13       12.94       14.05      2.23 o
   4   1  13       41.08       43.79      3.28 o
   5   1  13       19.76       22.45      3.58 o
   6   1  13       24.33       24.66      3.45 o
   7   1  13       17.21       13.22      2.79 o
   8   1  13       18.56       16.84      3.06 o
   9   1  13        5.97        5.70      4.45 o
  10   1  13        3.09        1.94      4.11 o
  11   1  13        6.29        4.89      2.71 o
 -10   2  13        3.58        4.52      2.93 o
  -9   2  13        3.70        5.32      2.16 o
  -8   2  13       17.03       17.45      2.40 o
  -7   2  13        7.99       10.93      2.08 o
  -6   2  13       23.86       25.79      2.60 o
  -5   2  13       14.80        9.36      1.95 o
  -4   2  13       41.15       41.02      2.99 o
  -3   2  13       13.62       11.30      2.20 o
  -2   2  13        3.94        6.27      1.89 o
  -1   2  13       40.60       35.97      3.01 o
   0   2  13      114.89      121.24      4.87 o
   1   2  13      149.12      150.83      5.20 o
   2   2  13       13.61       15.06      2.24 o
   3   2  13        3.29        4.62      1.81 o
   4   2  13       76.91       79.88      4.34 o
   5   2  13       51.99       55.09      3.68 o
   6   2  13        3.71        1.39      1.78 o
   7   2  13        6.80        6.46      2.46 o
   8   2  13       15.39       11.40      2.72 o
   9   2  13       15.31       17.16      2.66 o
  10   2  13        1.15        0.80      2.07 o
 -10   3  13        5.30        4.65      7.07 o
  -9   3  13        4.71        3.59      2.64 o
  -8   3  13        4.64        4.68      2.56 o
  -7   3  13        6.11        2.73      2.00 o
  -6   3  13       79.56       77.21      4.47 o
  -5   3  13       80.83       95.43      5.03 o
  -4   3  13       32.39       29.97      2.65 o
  -3   3  13      146.89      149.75      4.80 o
  -2   3  13        4.65        4.12      1.68 o
  -1   3  13       38.67       38.42      2.75 o
   0   3  13       57.08       55.23      4.51 o
   1   3  13        4.26        5.53      1.84 o
   2   3  13       75.82       79.64      4.22 o
   3   3  13        1.43       -0.71      1.61 o
   4   3  13       28.60       29.70      2.82 o
   5   3  13        0.85       -0.88      1.64 o
   6   3  13        4.41        2.42      1.65 o
   7   3  13        3.20        6.57      1.94 o
   8   3  13       27.35       29.67      2.75 o
   9   3  13        0.82        1.19      1.77 o
  -8   4  13        3.66       -3.97      5.02 o
  -7   4  13       11.35       10.35      2.51 o
  -6   4  13       21.29       26.10      4.03 o
  -5   4  13        2.93        1.31      2.57 o
  -4   4  13       50.55       49.59      3.88 o
  -3   4  13       28.22       30.38      2.79 o
  -2   4  13       36.91       38.60      3.03 o
  -1   4  13       19.80       24.42      3.49 o
   0   4  13        7.51        5.96      1.91 o
   1   4  13       22.19       23.13      2.44 o
   2   4  13        7.10        2.62      1.68 o
   3   4  13        3.20        0.82      1.54 o
   4   4  13        4.65        0.89      1.55 o
   5   4  13        2.56        0.79      2.37 o
   6   4  13        9.67       13.34      2.36 o
   7   4  13       11.25       12.81      2.41 o
   8   4  13       14.53       15.48      2.50 o
  -6   5  13        4.48        9.01      2.44 o
  -5   5  13       15.22       12.22      2.58 o
  -4   5  13        7.50       10.79      3.13 o
  -3   5  13        7.96       11.30      2.34 o
  -2   5  13        1.58        1.81      1.76 o
  -1   5  13        4.66        4.22      1.53 o
   0   5  13        7.01        5.92      1.60 o
   1   5  13        1.06       -0.28      1.30 o
   2   5  13        2.03        3.45      1.80 o
   3   5  13        4.04        6.31      1.90 o
   4   5  13       19.24       24.99      3.13 o
   5   5  13       10.54       11.64      2.44 o
 -10   0  14        0.88        1.16      3.18 o
  -9   0  14        7.74       15.72      4.11 o
  -8   0  14        5.46        1.84      2.98 o
  -7   0  14        3.44        3.53      3.14 o
  -6   0  14       15.36       12.49      3.54 o
  -5   0  14        8.67       15.11      3.86 o
  -4   0  14        1.49        2.48      2.82 o
  -3   0  14       17.64        6.90      2.82 o
  -2   0  14        0.08       -0.96      2.24 o
  -1   0  14       16.33       11.48      3.14 o
   0   0  14       12.19       16.57      4.68 o
   1   0  14       29.07       28.03      4.02 o
   2   0  14       44.61       49.18      4.99 o
   3   0  14        5.03        4.22      2.74 o
   4   0  14       19.75       20.07      5.25 o
   5   0  14        0.06       -0.46      3.65 o
   6   0  14        3.00        4.79      4.11 o
   7   0  14        0.15        2.28      3.65 o
   8   0  14        0.46       -0.23      3.65 o
   9   0  14        1.05        4.33      4.33 o
  10   0  14        0.04       -5.02      3.65 o
 -10   1  14       23.62       32.14      3.82 o
  -9   1  14       13.32       17.69      3.04 o
  -8   1  14        8.82        6.36      2.38 o
  -7   1  14        0.05       -0.46      1.84 o
  -6   1  14        4.44        5.87      1.91 o
  -5   1  14       10.39       10.61      2.11 o
  -4   1  14       22.19       18.10      2.36 o
  -3   1  14        2.71        2.47      1.85 o
  -2   1  14       13.11       12.01      2.99 o
  -1   1  14        7.38        8.79      2.07 o
   0   1  14       19.45       14.93      2.36 o
   1   1  14        7.08        6.26      1.99 o
   2   1  14       26.80       24.31      5.62 o
   3   1  14       32.91       29.66      3.40 o
   4   1  14       11.06       11.20      2.71 o
   5   1  14       21.41       20.87      3.18 o
   6   1  14       11.66       11.67      2.80 o
   7   1  14        0.01        0.43      2.14 o
   8   1  14        1.96        3.36      6.05 o
   9   1  14        4.30        3.24      3.88 o
  10   1  14        3.94        3.47      3.28 o
  -9   2  14        0.37        4.63      2.55 o
  -8   2  14       10.91       15.03      2.52 o
  -7   2  14        1.74        4.25      1.97 o
  -6   2  14        3.51        2.61      2.11 o
  -5   2  14        3.64        6.31      2.02 o
  -4   2  14        1.57        2.70      1.71 o
  -3   2  14        6.76        7.96      2.08 o
  -2   2  14        0.93       -1.57      1.48 o
  -1   2  14       11.10        8.32      2.10 o
   0   2  14       12.54       14.91      2.33 o
   1   2  14       12.46       13.58      2.30 o
   2   2  14       13.26       10.76      2.47 o
   3   2  14        1.33        0.76      1.74 o
   4   2  14       12.60       11.20      2.31 o
   5   2  14        3.52        4.24      2.38 o
   6   2  14       11.19        9.35      2.72 o
   7   2  14        2.37        5.46      2.48 o
   8   2  14       23.47       24.25      3.60 o
   9   2  14        5.83        6.26      2.29 o
  -8   3  14        1.48        5.39      3.73 o
  -7   3  14        3.42        2.64      3.26 o
  -6   3  14        0.04        0.38      1.83 o
  -5   3  14       17.54       15.21      2.65 o
  -4   3  14       40.08       39.32      3.39 o
  -3   3  14       22.91       29.14      2.96 o
  -2   3  14        5.56       10.18      1.95 o
  -1   3  14        5.15        3.76      1.67 o
   0   3  14        2.92        0.66      1.82 o
   1   3  14       11.84       11.99      2.24 o
   2   3  14        8.22       10.17      2.21 o
   3   3  14       34.27       40.09      5.81 o
   4   3  14        6.16        6.05      2.06 o
   5   3  14       16.20       18.26      2.62 o
   6   3  14       12.54       11.83      2.12 o
   7   3  14        4.76        3.98      2.00 o
   8   3  14        0.33        3.16      1.93 o
  -7   4  14        8.45       15.99      3.70 o
  -6   4  14        2.43        2.56      2.73 o
  -5   4  14        8.09        5.86      2.98 o
  -4   4  14       10.20        9.34      2.40 o
  -3   4  14        5.25        3.83      1.93 o
  -2   4  14       22.73       25.83      2.80 o
  -1   4  14        2.56        4.57      1.82 o
   0   4  14        2.90        4.76      1.78 o
   1   4  14       11.36       11.30      2.37 o
   2   4  14        5.33        6.70      2.07 o
   3   4  14        1.78        0.85      1.91 o
   4   4  14       10.07       13.30      2.33 o
   5   4  14        7.90        5.73      2.01 o
   6   4  14        5.37        2.77      2.24 o
  -3   5  14        4.77        3.51      2.20 o
  -2   5  14        1.24        1.51      1.86 o
  -1   5  14       24.48       31.38      2.52 o
   0   5  14        7.21        5.78      1.73 o
   1   5  14        4.98        4.56      1.62 o
   2   5  14        4.19        6.62      1.98 o
   3   5  14        0.71       -1.08      1.67 o
  -9   0  15       12.60       18.25      4.58 o
  -8   0  15        4.30        9.58      3.71 o
  -7   0  15        0.09       -1.15      4.22 o
  -6   0  15        0.33       -0.55      2.79 o
  -5   0  15        3.12        1.71      2.90 o
  -4   0  15       19.85       23.62      4.36 o
  -3   0  15       11.59        9.58      4.56 o
  -2   0  15        8.78        9.58      5.02 o
  -1   0  15        3.90       -1.82      3.19 o
   0   0  15        0.05        4.56      3.88 o
   1   0  15        4.24        2.97      3.88 o
   2   0  15        3.43       -2.74      3.42 o
   3   0  15       12.30       10.04      4.33 o
   4   0  15        3.48        0.46      3.88 o
   5   0  15        0.15        0.46      3.65 o
   6   0  15       23.10       34.90      7.07 o
   7   0  15        4.30        6.84      4.79 o
   8   0  15        2.15        8.44      5.25 o
  -9   1  15        1.01       -0.37      2.25 o
  -8   1  15        4.14        4.74      2.53 o
  -7   1  15        5.55        6.21      2.39 o
  -6   1  15        6.41        5.94      2.35 o
  -5   1  15        1.33        3.30      2.13 o
  -4   1  15        2.98        4.85      1.90 o
  -3   1  15        5.74        4.65      2.07 o
  -2   1  15       43.78       45.55      4.20 o
  -1   1  15        0.05       -1.08      3.83 o
   0   1  15        9.50        9.57      2.53 o
   1   1  15        5.17        8.34      2.53 o
   2   1  15       12.46        8.63      2.51 o
   3   1  15        2.73        2.47      2.23 o
   4   1  15       12.84       14.24      4.75 o
   5   1  15        6.94        7.75      3.30 o
   6   1  15        3.99        0.76      2.89 o
   7   1  15        7.18        9.70      3.55 o
   8   1  15        2.68        5.10      4.22 o
  -8   2  15       11.57       14.42      2.95 o
  -7   2  15       11.34       22.23      4.03 o
  -6   2  15       21.23       25.97      3.79 o
  -5   2  15        4.37        8.81      2.13 o
  -4   2  15       16.35       16.82      2.47 o
  -3   2  15        5.60        4.19      2.09 o
  -2   2  15        7.55       10.08      2.83 o
  -1   2  15        3.54        2.28      1.94 o
   0   2  15       10.90        8.53      2.18 o
   1   2  15       13.09       13.99      2.47 o
   2   2  15       10.77        8.43      2.58 o
   3   2  15        8.49       11.36      3.59 o
   4   2  15        1.74        1.67      2.23 o
   5   2  15       20.31       24.10      3.39 o
   6   2  15        0.74        1.55      3.27 o
   7   2  15        0.20       -0.82      2.32 o
   8   2  15        4.56        2.32      3.12 o
  -7   3  15        6.71       11.24      2.68 o
  -6   3  15       12.17       22.01      3.10 o
  -5   3  15       15.30       20.86      2.95 o
  -4   3  15        7.99        8.32      2.43 o
  -3   3  15        5.18        3.85      2.06 o
  -2   3  15       19.95       26.69      2.65 o
  -1   3  15        7.59       10.80      2.10 o
   0   3  15        1.85        1.45      1.86 o
   1   3  15       26.55       28.29      3.06 o
   2   3  15        8.80       13.47      2.53 o
   3   3  15        1.76        1.49      1.91 o
   4   3  15       18.75       19.82      2.78 o
   5   3  15        4.97        4.75      2.48 o
   6   3  15        1.26        2.14      4.66 o
  -4   4  15        8.89       13.38      3.35 o
  -3   4  15        5.09        6.74      2.38 o
  -2   4  15        1.30        3.44      1.98 o
  -1   4  15        3.21        0.52      1.80 o
   0   4  15        3.69        0.28      1.72 o
   1   4  15        7.57        9.44      2.55 o
   2   4  15        0.94        1.90      1.76 o
   3   4  15        7.48        5.38      2.06 o
   4   4  15       19.45       24.52      3.47 o
  -7   0  16        3.00        2.28      3.65 o
  -6   0  16        4.33        1.44      3.44 o
  -5   0  16        6.73        8.90      3.71 o
  -4   0  16        1.02        4.91      4.33 o
  -3   0  16        1.65        1.74      2.97 o
  -2   0  16        0.36        3.65      4.11 o
  -1   0  16        1.35        2.28      3.88 o
   0   0  16        2.66        3.19      3.65 o
   1   0  16        0.66        6.16      4.33 o
   2   0  16        0.13        2.97      4.33 o
   3   0  16        0.86       -0.23      4.11 o
   4   0  16       10.75       18.71      5.93 o
   5   0  16       25.74       31.25      6.84 o
   6   0  16       43.68       47.45      8.44 o
   7   0  16        1.52        0.68      4.33 o
  -7   1  16        1.52        3.51      4.54 o
  -6   1  16       24.33       29.52      4.12 o
  -5   1  16        0.96        3.10      2.27 o
  -4   1  16        3.13        3.28      2.18 o
  -3   1  16        4.41        5.17      2.63 o
  -2   1  16        2.86        3.34      2.98 o
  -1   1  16       30.93       43.77      5.46 o
   0   1  16       60.40       57.24      5.97 o
   1   1  16        3.16        7.18      3.23 o
   2   1  16       14.43       15.03      3.79 o
   3   1  16       19.09       30.43      4.84 o
   4   1  16       16.67       12.97      3.93 o
   5   1  16       20.52       24.56      5.02 o
   6   1  16       13.04       17.35      6.96 o
   7   1  16       15.34       19.39      4.60 o
  -6   2  16       14.87       21.36      3.30 o
  -5   2  16        1.90        4.21      2.05 o
  -4   2  16        4.95        6.25      2.10 o
  -3   2  16        1.51        2.77      2.57 o
  -2   2  16        3.48        2.54      2.57 o
  -1   2  16        1.26        3.30      2.48 o
   0   2  16        7.71        6.00      2.53 o
   1   2  16        8.03       10.38      3.71 o
   2   2  16        4.58        3.60      2.75 o
   3   2  16        1.01        1.60      2.43 o
   4   2  16       14.16       11.76      4.54 o
   5   2  16       13.38       15.67      3.38 o
   6   2  16       20.67       24.20      8.90 o
  -4   3  16       35.42       38.78      3.77 o
  -3   3  16       15.92       25.84      3.21 o
  -2   3  16        0.82        3.12      2.21 o
  -1   3  16       13.81       16.45      2.94 o
   0   3  16        6.46        5.39      3.73 o
   1   3  16        3.67        2.78      2.44 o
   2   3  16        2.47        3.09      2.34 o
   3   3  16        3.26        2.71      2.42 o
   4   3  16        3.25        3.75      2.48 o
  -5   0  17        0.05        6.47      6.73 o
  -4   0  17        1.20       -2.91      2.85 o
  -3   0  17        0.12        2.58      3.30 o
  -2   0  17        1.86        0.00      4.11 o
  -1   0  17       15.52       22.58      6.62 o
   0   0  17        5.35        4.56      4.79 o
   1   0  17        0.04       -1.37      3.88 o
   2   0  17        0.98       11.41      5.47 o
   3   0  17        0.04        0.23      4.11 o
   4   0  17        2.93       12.55      5.47 o
   5   0  17        0.09        8.21      5.25 o
  -5   1  17        1.82        1.98      2.41 o
  -4   1  17        8.26        7.62      2.77 o
  -3   1  17        3.29        3.31      2.64 o
  -2   1  17       20.61       24.75      4.76 o
  -1   1  17        8.17        8.55      3.71 o
   0   1  17        3.09        4.09      3.88 o
   1   1  17        5.59       11.18      3.71 o
   2   1  17       13.81       13.27      4.02 o
   3   1  17        8.80       11.90      5.02 o
   4   1  17        1.51       -2.85      3.06 o
  -3   2  17        9.87       10.20      3.21 o
  -2   2  17        1.90        3.70      2.78 o
  -1   2  17       12.95       20.02      3.60 o
   0   2  17       10.89       14.09      3.25 o
   1   2  17       11.23       14.91      3.29 o
   2   2  17        3.82       -0.04      4.11 o
   3   2  17        3.20        3.51      3.28 o
 
